# Supplementary material for: Genome-Wide Identification of GmARF9b/GmARF2a Negatively Regulate Root Growth in Soybean
Source: Int J Mol Sci. 2025 May 9;26(10):4547. doi: 10.3390/ijms26104547 (PMC12110875; doi:10.3390/ijms26104547)
Supplement: Supplementary file 1 [file ijms-26-04547-s001.zip]

Archive with 4 entries (4 files):
- Supplemental Table S1.xlsx
- Supplemental Table S3.xlsx
- Supplementary Figure.pptx
- Supplementary Table S2.xlsx
