# Supplementary material for: Genome-Wide Identification of GmARF9b/GmARF2a Negatively Regulate Root Growth in Soybean
Source: Int J Mol Sci. 2025 May 9;26(10):4547. doi: 10.3390/ijms26104547 (PMC12110875; doi:10.3390/ijms26104547)
Supplement: Supplementary file 1 [file ijms-26-04547-s001.zip › Supplemental Table S1.xlsx]

## Sheet: Sheet1
Supplemental Table S1. Promoter cis-acting elements of the GmARFs family.
ID	Cis-acting element	Sequence	Starting position	length	Directionality	type	function
Glyma.01G002100.1.Wm82.a4.v1	circadian	CAAAGATATC	2119	9	-	Lycopersicon esculentum	cis-acting regulatory element involved in circadian control
Glyma.01G002100.1.Wm82.a4.v1	STRE	AGGGG	1199	5	+	Arabidopsis thaliana
Glyma.01G002100.1.Wm82.a4.v1	STRE	AGGGG	1205	5	+	Arabidopsis thaliana
Glyma.01G002100.1.Wm82.a4.v1	MYB	CAACAG	2153	6	-	Arabidopsis thaliana
Glyma.01G002100.1.Wm82.a4.v1	AAGAA-motif	GAAAGAA	1356	7	-	Avena sativa
Glyma.01G002100.1.Wm82.a4.v1	Myc	TCTCTTA	1729	7	-	Arabidopsis thaliana
Glyma.01G002100.1.Wm82.a4.v1	AE-box	AGAAACAA	142	8	-	Arabidopsis thaliana	part of a module for light response
Glyma.01G002100.1.Wm82.a4.v1	AE-box	AGAAACTT	1279	8	+	Arabidopsis thaliana	part of a module for light response
Glyma.01G002100.1.Wm82.a4.v1	Myb	TAACTG	338	6	+	Arabidopsis thaliana
Glyma.01G002100.1.Wm82.a4.v1	Myb	TAACTG	1625	6	+	Arabidopsis thaliana
Glyma.01G002100.1.Wm82.a4.v1	Myb	TAACTG	2492	6	+	Arabidopsis thaliana
Glyma.01G002100.1.Wm82.a4.v1	ERE	ATTTTAAA	514	8	+	Nicotiana glutinos
Glyma.01G002100.1.Wm82.a4.v1	ERE	ATTTTAAA	1565	8	+	Nicotiana glutinos
Glyma.01G002100.1.Wm82.a4.v1	ERE	ATTTTAAA	1665	8	+	Nicotiana glutinos
Glyma.01G002100.1.Wm82.a4.v1	ERE	ATTTTAAA	1667	8	-	Nicotiana glutinos
Glyma.01G002100.1.Wm82.a4.v1	MRE	AACCTAA	836	7	-	Petroselinum crispum	MYB binding site involved in light responsiveness
Glyma.01G002100.1.Wm82.a4.v1	Box 4	ATTAAT	166	6	+	Petroselinum crispum	part of a conserved DNA module involved in light responsiveness
Glyma.01G002100.1.Wm82.a4.v1	Box 4	ATTAAT	285	6	+	Petroselinum crispum	part of a conserved DNA module involved in light responsiveness
Glyma.01G002100.1.Wm82.a4.v1	Box 4	ATTAAT	679	6	+	Petroselinum crispum	part of a conserved DNA module involved in light responsiveness
Glyma.01G002100.1.Wm82.a4.v1	Box 4	ATTAAT	738	6	+	Petroselinum crispum	part of a conserved DNA module involved in light responsiveness
Glyma.01G002100.1.Wm82.a4.v1	Box 4	ATTAAT	976	6	+	Petroselinum crispum	part of a conserved DNA module involved in light responsiveness
Glyma.01G002100.1.Wm82.a4.v1	Box 4	ATTAAT	1268	6	-	Petroselinum crispum	part of a conserved DNA module involved in light responsiveness
Glyma.01G002100.1.Wm82.a4.v1	Box 4	ATTAAT	1537	6	-	Petroselinum crispum	part of a conserved DNA module involved in light responsiveness
Glyma.01G002100.1.Wm82.a4.v1	Box 4	ATTAAT	1541	6	-	Petroselinum crispum	part of a conserved DNA module involved in light responsiveness
Glyma.01G002100.1.Wm82.a4.v1	TATA-box	ATATAA	268	6	+	Brassica oleracea	core promoter element around -30 of transcription start
Glyma.01G002100.1.Wm82.a4.v1	TATA-box	TATA	269	4	+	Arabidopsis thaliana	core promoter element around -30 of transcription start
Glyma.01G002100.1.Wm82.a4.v1	TATA-box	TATAAAA	481	7	-	Pisum sativum	core promoter element around -30 of transcription start
Glyma.01G002100.1.Wm82.a4.v1	TATA-box	TATAAA	482	6	-	Helianthus annuus	core promoter element around -30 of transcription start
Glyma.01G002100.1.Wm82.a4.v1	TATA-box	TATATAA	483	7	-	Arabidopsis thaliana	core promoter element around -30 of transcription start
Glyma.01G002100.1.Wm82.a4.v1	TATA-box	TATATA	484	6	+	Arabidopsis thaliana	core promoter element around -30 of transcription start
Glyma.01G002100.1.Wm82.a4.v1	TATA-box	ATATAA	485	6	+	Brassica oleracea	core promoter element around -30 of transcription start
Glyma.01G002100.1.Wm82.a4.v1	TATA-box	TATA	486	4	+	Arabidopsis thaliana	core promoter element around -30 of transcription start
Glyma.01G002100.1.Wm82.a4.v1	TATA-box	TATTTAAA	493	8	+	Arabidopsis thaliana	core promoter element around -30 of transcription start
Glyma.01G002100.1.Wm82.a4.v1	TATA-box	TATTTAAA	495	8	-	Arabidopsis thaliana	core promoter element around -30 of transcription start
Glyma.01G002100.1.Wm82.a4.v1	TATA-box	TATAA	566	5	-	Arabidopsis thaliana	core promoter element around -30 of transcription start
Glyma.01G002100.1.Wm82.a4.v1	TATA-box	TATA	567	4	+	Arabidopsis thaliana	core promoter element around -30 of transcription start
Glyma.01G002100.1.Wm82.a4.v1	TATA-box	ATTATA	575	6	+	Brassica napus	core promoter element around -30 of transcription start
Glyma.01G002100.1.Wm82.a4.v1	TATA-box	TATAA	576	5	-	Arabidopsis thaliana	core promoter element around -30 of transcription start
Glyma.01G002100.1.Wm82.a4.v1	TATA-box	TATA	577	4	+	Arabidopsis thaliana	core promoter element around -30 of transcription start
Glyma.01G002100.1.Wm82.a4.v1	TATA-box	TATAAAA	666	7	-	Pisum sativum	core promoter element around -30 of transcription start
Glyma.01G002100.1.Wm82.a4.v1	TATA-box	TATAAA	667	6	-	Helianthus annuus	core promoter element around -30 of transcription start
Glyma.01G002100.1.Wm82.a4.v1	TATA-box	TATAA	668	5	-	Arabidopsis thaliana	core promoter element around -30 of transcription start
Glyma.01G002100.1.Wm82.a4.v1	TATA-box	TATA	669	4	+	Arabidopsis thaliana	core promoter element around -30 of transcription start
Glyma.01G002100.1.Wm82.a4.v1	TATA-box	TATTTAAA	859	8	-	Arabidopsis thaliana	core promoter element around -30 of transcription start
Glyma.01G002100.1.Wm82.a4.v1	TATA-box	ATTATA	1225	6	+	Brassica napus	core promoter element around -30 of transcription start
Glyma.01G002100.1.Wm82.a4.v1	TATA-box	TATAA	1226	5	-	Arabidopsis thaliana	core promoter element around -30 of transcription start
Glyma.01G002100.1.Wm82.a4.v1	TATA-box	TATA	1227	4	+	Arabidopsis thaliana	core promoter element around -30 of transcription start
Glyma.01G002100.1.Wm82.a4.v1	TATA-box	TACAAAA	1370	7	+	Oryza sativa	core promoter element around -30 of transcription start
Glyma.01G002100.1.Wm82.a4.v1	TATA-box	ATATAA	1622	6	+	Brassica oleracea	core promoter element around -30 of transcription start
Glyma.01G002100.1.Wm82.a4.v1	TATA-box	TATA	1623	4	-	Arabidopsis thaliana	core promoter element around -30 of transcription start
Glyma.01G002100.1.Wm82.a4.v1	TATA-box	TATA	1653	4	-	Arabidopsis thaliana	core promoter element around -30 of transcription start
Glyma.01G002100.1.Wm82.a4.v1	TATA-box	ATTATA	1706	6	+	Brassica napus	core promoter element around -30 of transcription start
Glyma.01G002100.1.Wm82.a4.v1	TATA-box	TATAA	1707	5	-	Arabidopsis thaliana	core promoter element around -30 of transcription start
Glyma.01G002100.1.Wm82.a4.v1	TATA-box	TATA	1708	4	-	Arabidopsis thaliana	core promoter element around -30 of transcription start
Glyma.01G002100.1.Wm82.a4.v1	TATA-box	ATTATA	1735	6	+	Brassica napus	core promoter element around -30 of transcription start
Glyma.01G002100.1.Wm82.a4.v1	TATA-box	TATAA	1736	5	-	Arabidopsis thaliana	core promoter element around -30 of transcription start
Glyma.01G002100.1.Wm82.a4.v1	TATA-box	TATA	1737	4	-	Arabidopsis thaliana	core promoter element around -30 of transcription start
Glyma.01G002100.1.Wm82.a4.v1	TATA-box	taTATAAAtc	1864	9	+	Arabidopsis thaliana	core promoter element around -30 of transcription start
Glyma.01G002100.1.Wm82.a4.v1	TATA-box	TATAAA	2020	6	-	Helianthus annuus	core promoter element around -30 of transcription start
Glyma.01G002100.1.Wm82.a4.v1	TATA-box	TATAA	2021	5	-	Arabidopsis thaliana	core promoter element around -30 of transcription start
Glyma.01G002100.1.Wm82.a4.v1	TATA-box	TATA	2022	4	-	Arabidopsis thaliana	core promoter element around -30 of transcription start
Glyma.01G002100.1.Wm82.a4.v1	TATA-box	TATACA	2127	6	-	Helianthus annuus	core promoter element around -30 of transcription start
Glyma.01G002100.1.Wm82.a4.v1	TATA-box	TATA	2129	4	-	Arabidopsis thaliana	core promoter element around -30 of transcription start
Glyma.01G002100.1.Wm82.a4.v1	TATA-box	TATA	2134	4	-	Arabidopsis thaliana	core promoter element around -30 of transcription start
Glyma.01G002100.1.Wm82.a4.v1	TATA-box	TATACA	2162	6	-	Helianthus annuus	core promoter element around -30 of transcription start
Glyma.01G002100.1.Wm82.a4.v1	TATA-box	TATA	2164	4	-	Arabidopsis thaliana	core promoter element around -30 of transcription start
Glyma.01G002100.1.Wm82.a4.v1	TATA-box	ATATAT	2343	6	-	Brassica napus	core promoter element around -30 of transcription start
Glyma.01G002100.1.Wm82.a4.v1	TATA-box	TATATA	2344	6	-	Arabidopsis thaliana	core promoter element around -30 of transcription start
Glyma.01G002100.1.Wm82.a4.v1	TATA-box	TATA	2346	4	-	Arabidopsis thaliana	core promoter element around -30 of transcription start
Glyma.01G002100.1.Wm82.a4.v1	TATA-box	TATTTAAA	2412	8	-	Arabidopsis thaliana	core promoter element around -30 of transcription start
Glyma.01G002100.1.Wm82.a4.v1	Gap-box	CAAATGAA(A/G)A	1074	9.5	-	Arabidopsis thaliana	part of a light responsive element
Glyma.01G002100.1.Wm82.a4.v1	AT~TATA-box	TATATAAA	482	8	-	Arabidopsis thaliana
Glyma.01G002100.1.Wm82.a4.v1	AT~TATA-box	TATATA	484	6	+	Arabidopsis thaliana
Glyma.01G002100.1.Wm82.a4.v1	AT~TATA-box	TATATA	2344	6	-	Arabidopsis thaliana
Glyma.01G002100.1.Wm82.a4.v1	O2-site	GATGATGTGG	1754	9	+	Zea mays	cis-acting regulatory element involved in zein metabolism regulation
Glyma.01G002100.1.Wm82.a4.v1	TATA	TATAAAAT	665	8	-	Arabidopsis thaliana
Glyma.01G002100.1.Wm82.a4.v1	TCA	TCATCTTCAT	1214	9	-	Pisum sativum
Glyma.01G002100.1.Wm82.a4.v1	TCA	TCATCTTCAT	1510	9	-	Pisum sativum
Glyma.01G002100.1.Wm82.a4.v1	Myb-binding site	CAACAG	2153	6	-	Nicotiana tabacum
Glyma.01G002100.1.Wm82.a4.v1	Unnamed__4	CTCC	192	4	+	Petroselinum hortense
Glyma.01G002100.1.Wm82.a4.v1	Unnamed__4	CTCC	918	4	+	Petroselinum hortense
Glyma.01G002100.1.Wm82.a4.v1	Unnamed__4	CTCC	1203	4	-	Petroselinum hortense
Glyma.01G002100.1.Wm82.a4.v1	Unnamed__4	CTCC	1340	4	+	Petroselinum hortense
Glyma.01G002100.1.Wm82.a4.v1	Unnamed__4	CTCC	2138	4	+	Petroselinum hortense
Glyma.01G002100.1.Wm82.a4.v1	Unnamed__4	CTCC	2444	4	-	Petroselinum hortense
Glyma.01G002100.1.Wm82.a4.v1	Unnamed__4	CTCC	2499	4	-	Petroselinum hortense
Glyma.01G002100.1.Wm82.a4.v1	AuxRR-core	GGTCCAT	1325	7	+	Nicotiana tabacum	cis-acting regulatory element involved in auxin responsiveness
Glyma.01G002100.1.Wm82.a4.v1	AuxRR-core	GGTCCAT	2486	7	+	Nicotiana tabacum	cis-acting regulatory element involved in auxin responsiveness
Glyma.01G002100.1.Wm82.a4.v1	WUN-motif	AAATTACTA	2196	9	-	Nicotiana glutinosa
Glyma.01G002100.1.Wm82.a4.v1	WUN-motif	AAATTACT	2197	8	-	Nicotiana glutinosa
Glyma.01G002100.1.Wm82.a4.v1	AT-rich sequence	TAAAATACT	1562	9	-	Pisum sativum	element for maximal elicitor-mediated activation (2copies)
Glyma.01G002100.1.Wm82.a4.v1	AT-rich sequence	TAAAATACT	1674	9	+	Pisum sativum	element for maximal elicitor-mediated activation (2copies)
Glyma.01G002100.1.Wm82.a4.v1	AT-rich sequence	TAAAATACT	2189	9	-	Pisum sativum	element for maximal elicitor-mediated activation (2copies)
Glyma.01G002100.1.Wm82.a4.v1	ATC-motif	AGTAATCT	20	8	-	Spinacia oleracea	part of a conserved DNA module involved in light responsiveness
Glyma.01G002100.1.Wm82.a4.v1	MBSI	TTTTTACGGTTA	1682	11	-	Petunia hybrida	MYB binding site involved in flavonoid biosynthetic genes regulation
Glyma.01G002100.1.Wm82.a4.v1	MYC	CAATTG	245	6	+	Arabidopsis thaliana
Glyma.01G002100.1.Wm82.a4.v1	MYC	CATTTG	759	6	-	Arabidopsis thaliana
Glyma.01G002100.1.Wm82.a4.v1	MYC	CATTTG	1078	6	+	Arabidopsis thaliana
Glyma.01G002100.1.Wm82.a4.v1	MYC	CATGTG	1904	6	+	Arabidopsis thaliana
Glyma.01G002100.1.Wm82.a4.v1	MYC	CATTTG	1920	6	+	Arabidopsis thaliana
Glyma.01G002100.1.Wm82.a4.v1	MYC	CATGTG	1930	6	-	Arabidopsis thaliana
Glyma.01G002100.1.Wm82.a4.v1		motif_sequence	83	4	-	organism	short_function
Glyma.01G002100.1.Wm82.a4.v1		motif_sequence	868	4	-	organism	short_function
Glyma.01G002100.1.Wm82.a4.v1		motif_sequence	1216	4	-	organism	short_function
Glyma.01G002100.1.Wm82.a4.v1		motif_sequence	1367	4	+	organism	short_function
Glyma.01G002100.1.Wm82.a4.v1		motif_sequence	1463	4	+	organism	short_function
Glyma.01G002100.1.Wm82.a4.v1		motif_sequence	1578	4	+	organism	short_function
Glyma.01G002100.1.Wm82.a4.v1		motif_sequence	1801	4	-	organism	short_function
Glyma.01G002100.1.Wm82.a4.v1		motif_sequence	1892	4	+	organism	short_function
Glyma.01G002100.1.Wm82.a4.v1		motif_sequence	1905	4	+	organism	short_function
Glyma.01G002100.1.Wm82.a4.v1	Unnamed__1	CGTGG	2476	5	+	Zea mays
Glyma.01G002100.1.Wm82.a4.v1	GT1-motif	GGTTAA	839	6	+	Arabidopsis thaliana	light responsive element
Glyma.01G002100.1.Wm82.a4.v1	GT1-motif	GGTTAA	1232	6	-	Arabidopsis thaliana	light responsive element
Glyma.01G002100.1.Wm82.a4.v1	GATA-motif	AAGATAAGATT	227	10	-	Arabidopsis thaliana	part of a light responsive element
Glyma.01G002100.1.Wm82.a4.v1	GATA-motif	AAGATAAGATT	536	10	-	Arabidopsis thaliana	part of a light responsive element
Glyma.01G002100.1.Wm82.a4.v1	TCT-motif	TCTTAC	424	6	-	Arabidopsis thaliana	part of a light responsive element
Glyma.01G002100.1.Wm82.a4.v1	TC-rich repeats	GTTTTCTTAC	424	9	-	Nicotiana tabacum	cis-acting element involved in defense and stress responsiveness
Glyma.01G002100.1.Wm82.a4.v1	LTR	CCGAAA	920	6	+	Hordeum vulgare	cis-acting element involved in low-temperature responsiveness
Glyma.01G002100.1.Wm82.a4.v1	ARE	AAACCA	1761	6	-	Zea mays	cis-acting regulatory element essential for the anaerobic induction
Glyma.01G002100.1.Wm82.a4.v1	TCA-element	CCATCTTTTT	1193	9	-	Nicotiana tabacum	cis-acting element involved in salicylic acid responsiveness
Glyma.01G002100.1.Wm82.a4.v1	CAAT-box	CAAAT	115	5	+	Pisum sativum	common cis-acting element in promoter and enhancer regions
Glyma.01G002100.1.Wm82.a4.v1	CAAT-box	CAAAT	140	5	-	Pisum sativum	common cis-acting element in promoter and enhancer regions
Glyma.01G002100.1.Wm82.a4.v1	CAAT-box	CCAAT	194	5	+	Arabidopsis thaliana	common cis-acting element in promoter and enhancer regions
Glyma.01G002100.1.Wm82.a4.v1	CAAT-box	CAAT	195	4	+	Nicotiana glutinosa
Glyma.01G002100.1.Wm82.a4.v1	CAAT-box	CCAAT	244	5	+	Arabidopsis thaliana	common cis-acting element in promoter and enhancer regions
Glyma.01G002100.1.Wm82.a4.v1	CAAT-box	CAAT	245	4	+	Nicotiana glutinosa
Glyma.01G002100.1.Wm82.a4.v1	CAAT-box	CAAT	247	4	-	Nicotiana glutinosa
Glyma.01G002100.1.Wm82.a4.v1	CAAT-box	CAAT	375	4	-	Nicotiana glutinosa
Glyma.01G002100.1.Wm82.a4.v1	CAAT-box	CAAAT	397	5	+	Pisum sativum	common cis-acting element in promoter and enhancer regions
Glyma.01G002100.1.Wm82.a4.v1	CAAT-box	CAAAT	511	5	+	Pisum sativum	common cis-acting element in promoter and enhancer regions
Glyma.01G002100.1.Wm82.a4.v1	CAAT-box	CAAT	554	4	+	Nicotiana glutinosa
Glyma.01G002100.1.Wm82.a4.v1	CAAT-box	CAAT	562	4	-	Nicotiana glutinosa
Glyma.01G002100.1.Wm82.a4.v1	CAAT-box	CAAT	613	4	-	Nicotiana glutinosa
Glyma.01G002100.1.Wm82.a4.v1	CAAT-box	CAAAT	624	5	+	Pisum sativum	common cis-acting element in promoter and enhancer regions
Glyma.01G002100.1.Wm82.a4.v1	CAAT-box	CAAT	685	4	-	Nicotiana glutinosa
Glyma.01G002100.1.Wm82.a4.v1	CAAT-box	CAAT	690	4	-	Nicotiana glutinosa
Glyma.01G002100.1.Wm82.a4.v1	CAAT-box	CAAAT	759	5	+	Pisum sativum	common cis-acting element in promoter and enhancer regions
Glyma.01G002100.1.Wm82.a4.v1	CAAT-box	CAAAT	880	5	+	Pisum sativum	common cis-acting element in promoter and enhancer regions
Glyma.01G002100.1.Wm82.a4.v1	CAAT-box	CAAAT	941	5	+	Pisum sativum	common cis-acting element in promoter and enhancer regions
Glyma.01G002100.1.Wm82.a4.v1	CAAT-box	CAAT	1052	4	-	Nicotiana glutinosa
Glyma.01G002100.1.Wm82.a4.v1	CAAT-box	CAAAT	1079	5	-	Pisum sativum	common cis-acting element in promoter and enhancer regions
Glyma.01G002100.1.Wm82.a4.v1	CAAT-box	CAAT	1106	4	-	Nicotiana glutinosa
Glyma.01G002100.1.Wm82.a4.v1	CAAT-box	CAAT	1121	4	+	Nicotiana glutinosa
Glyma.01G002100.1.Wm82.a4.v1	CAAT-box	CAAT	1133	4	-	Nicotiana glutinosa
Glyma.01G002100.1.Wm82.a4.v1	CAAT-box	CAAT	1162	4	-	Nicotiana glutinosa
Glyma.01G002100.1.Wm82.a4.v1	CAAT-box	CAAAT	1252	5	-	Pisum sativum	common cis-acting element in promoter and enhancer regions
Glyma.01G002100.1.Wm82.a4.v1	CAAT-box	CCAAT	1274	5	+	Arabidopsis thaliana	common cis-acting element in promoter and enhancer regions
Glyma.01G002100.1.Wm82.a4.v1	CAAT-box	CAAT	1275	4	+	Nicotiana glutinosa
Glyma.01G002100.1.Wm82.a4.v1	CAAT-box	CAAAT	1392	5	-	Pisum sativum	common cis-acting element in promoter and enhancer regions
Glyma.01G002100.1.Wm82.a4.v1	CAAT-box	CAAAT	1425	5	-	Pisum sativum	common cis-acting element in promoter and enhancer regions
Glyma.01G002100.1.Wm82.a4.v1	CAAT-box	CAAT	1524	4	+	Nicotiana glutinosa
Glyma.01G002100.1.Wm82.a4.v1	CAAT-box	CAAT	1558	4	+	Nicotiana glutinosa
Glyma.01G002100.1.Wm82.a4.v1	CAAT-box	CCAAT	1597	5	-	Arabidopsis thaliana	common cis-acting element in promoter and enhancer regions
Glyma.01G002100.1.Wm82.a4.v1	CAAT-box	CAAT	1820	4	-	Nicotiana glutinosa
Glyma.01G002100.1.Wm82.a4.v1	CAAT-box	CAAT	1839	4	-	Nicotiana glutinosa
Glyma.01G002100.1.Wm82.a4.v1	CAAT-box	CAAT	1861	4	+	Nicotiana glutinosa
Glyma.01G002100.1.Wm82.a4.v1	CAAT-box	CAAAT	1921	5	-	Pisum sativum	common cis-acting element in promoter and enhancer regions
Glyma.01G002100.1.Wm82.a4.v1	CAAT-box	CAAT	1958	4	+	Nicotiana glutinosa
Glyma.01G002100.1.Wm82.a4.v1	CAAT-box	CCAAT	1964	5	+	Arabidopsis thaliana	common cis-acting element in promoter and enhancer regions
Glyma.01G002100.1.Wm82.a4.v1	CAAT-box	CAAT	1965	4	+	Nicotiana glutinosa
Glyma.01G002100.1.Wm82.a4.v1	CAAT-box	CAAT	2001	4	+	Nicotiana glutinosa
Glyma.01G002100.1.Wm82.a4.v1	CAAT-box	CAAT	2007	4	+	Nicotiana glutinosa
Glyma.01G002100.1.Wm82.a4.v1	CAAT-box	CAAT	2032	4	+	Nicotiana glutinosa
Glyma.01G002100.1.Wm82.a4.v1	CAAT-box	CAAT	2063	4	+	Nicotiana glutinosa
Glyma.01G002100.1.Wm82.a4.v1	CAAT-box	CAAT	2125	4	-	Nicotiana glutinosa
Glyma.01G002100.1.Wm82.a4.v1	CAAT-box	CAAT	2148	4	+	Nicotiana glutinosa
Glyma.01G002100.1.Wm82.a4.v1	CAAT-box	CAAT	2160	4	-	Nicotiana glutinosa
Glyma.01G002100.1.Wm82.a4.v1	CAAT-box	CAAT	2264	4	+	Nicotiana glutinosa
Glyma.01G002100.1.Wm82.a4.v1	CAAT-box	CAAAT	2394	5	-	Pisum sativum	common cis-acting element in promoter and enhancer regions
Glyma.01G002100.1.Wm82.a4.v1	CAAT-box	CAAT	2511	4	-	Nicotiana glutinosa
Glyma.01G103500.1.Wm82.a4.v1	TGA-element	AACGAC	2254	6	-	Brassica oleracea	auxin-responsive element
Glyma.01G103500.1.Wm82.a4.v1	as-1	TGACG	1792	5	+	Arabidopsis thaliana
Glyma.01G103500.1.Wm82.a4.v1	Myb-binding site	CAACAG	1006	6	-	Nicotiana tabacum
Glyma.01G103500.1.Wm82.a4.v1	Myb-binding site	CAACAG	2244	6	+	Nicotiana tabacum
Glyma.01G103500.1.Wm82.a4.v1	Unnamed__4	CTCC	943	4	+	Petroselinum hortense
Glyma.01G103500.1.Wm82.a4.v1	Unnamed__4	CTCC	1311	4	-	Petroselinum hortense
Glyma.01G103500.1.Wm82.a4.v1	Unnamed__4	CTCC	1437	4	+	Petroselinum hortense
Glyma.01G103500.1.Wm82.a4.v1	Unnamed__4	CTCC	1453	4	+	Petroselinum hortense
Glyma.01G103500.1.Wm82.a4.v1	Unnamed__4	CTCC	1534	4	+	Petroselinum hortense
Glyma.01G103500.1.Wm82.a4.v1	Unnamed__4	CTCC	1590	4	-	Petroselinum hortense
Glyma.01G103500.1.Wm82.a4.v1	Unnamed__4	CTCC	1771	4	+	Petroselinum hortense
Glyma.01G103500.1.Wm82.a4.v1	Unnamed__4	CTCC	1897	4	+	Petroselinum hortense
Glyma.01G103500.1.Wm82.a4.v1	Unnamed__4	CTCC	2182	4	-	Petroselinum hortense
Glyma.01G103500.1.Wm82.a4.v1	AT-rich sequence	TAAAATACT	1518	9	-	Pisum sativum	element for maximal elicitor-mediated activation (2copies)
Glyma.01G103500.1.Wm82.a4.v1	WUN-motif	AAATTACTA	1717	9	+	Nicotiana glutinosa
Glyma.01G103500.1.Wm82.a4.v1	CAT-box	GCCACT	2010	6	+	Arabidopsis thaliana	cis-acting regulatory element related to meristem expression
Glyma.01G103500.1.Wm82.a4.v1	MYC	CATTTG	1144	6	-	Arabidopsis thaliana
Glyma.01G103500.1.Wm82.a4.v1	MYC	CATGTG	1228	6	-	Arabidopsis thaliana
Glyma.01G103500.1.Wm82.a4.v1	MYC	CATTTG	1788	6	+	Arabidopsis thaliana
Glyma.01G103500.1.Wm82.a4.v1	MYC	CATGTG	2068	6	-	Arabidopsis thaliana
Glyma.01G103500.1.Wm82.a4.v1	MYB recognition site	CCGTTG	2178	6	-	Arabidopsis thaliana
Glyma.01G103500.1.Wm82.a4.v1	MYB recognition site	CCGTTG	2266	6	-	Arabidopsis thaliana
Glyma.01G103500.1.Wm82.a4.v1		motif_sequence	1212	4	+	organism	short_function
Glyma.01G103500.1.Wm82.a4.v1		motif_sequence	1218	4	-	organism	short_function
Glyma.01G103500.1.Wm82.a4.v1		motif_sequence	1532	4	+	organism	short_function
Glyma.01G103500.1.Wm82.a4.v1		motif_sequence	1744	4	-	organism	short_function
Glyma.01G103500.1.Wm82.a4.v1		motif_sequence	1840	4	+	organism	short_function
Glyma.01G103500.1.Wm82.a4.v1		motif_sequence	2195	4	-	organism	short_function
Glyma.01G103500.1.Wm82.a4.v1		motif_sequence	2275	4	+	organism	short_function
Glyma.01G103500.1.Wm82.a4.v1		motif_sequence	2281	4	+	organism	short_function
Glyma.01G103500.1.Wm82.a4.v1		motif_sequence	2294	4	-	organism	short_function
Glyma.01G103500.1.Wm82.a4.v1	TGACG-motif	TGACG	1792	5	+	Hordeum vulgare	cis-acting regulatory element involved in the MeJA-responsiveness
Glyma.01G103500.1.Wm82.a4.v1	GT1-motif	GGTTAA	146	6	-	Arabidopsis thaliana	light responsive element
Glyma.01G103500.1.Wm82.a4.v1	GT1-motif	GGTTAA	765	6	+	Arabidopsis thaliana	light responsive element
Glyma.01G103500.1.Wm82.a4.v1	TC-rich repeats	GTTTTCTTAC	1253	9	-	Nicotiana tabacum	cis-acting element involved in defense and stress responsiveness
Glyma.01G103500.1.Wm82.a4.v1	TCT-motif	TCTTAC	522	6	+	Arabidopsis thaliana	part of a light responsive element
Glyma.01G103500.1.Wm82.a4.v1	TCT-motif	TCTTAC	1253	6	-	Arabidopsis thaliana	part of a light responsive element
Glyma.01G103500.1.Wm82.a4.v1	TCT-motif	TCTTAC	2331	6	+	Arabidopsis thaliana	part of a light responsive element
Glyma.01G103500.1.Wm82.a4.v1	P-box	CCTTTTG	2158	7	-	Oryza sativa	gibberellin-responsive element
Glyma.01G103500.1.Wm82.a4.v1	ARE	AAACCA	1499	6	-	Zea mays	cis-acting regulatory element essential for the anaerobic induction
Glyma.01G103500.1.Wm82.a4.v1	ARE	AAACCA	2432	6	-	Zea mays	cis-acting regulatory element essential for the anaerobic induction
Glyma.01G103500.1.Wm82.a4.v1	TCA-element	CCATCTTTTT	1536	9	+	Nicotiana tabacum	cis-acting element involved in salicylic acid responsiveness
Glyma.01G103500.1.Wm82.a4.v1	TCA-element	TCAGAAGAGG	2286	9	-	Brassica oleracea	cis-acting element involved in salicylic acid responsiveness
Glyma.01G103500.1.Wm82.a4.v1	GCN4_motif	TGAGTCA	1010	7	+	Oryza sativa	cis-regulatory element involved in endosperm expression
Glyma.01G103500.1.Wm82.a4.v1	CAAT-box	CAAAT	113	5	-	Pisum sativum	common cis-acting element in promoter and enhancer regions
Glyma.01G103500.1.Wm82.a4.v1	CAAT-box	CAAT	118	4	+	Nicotiana glutinosa
Glyma.01G103500.1.Wm82.a4.v1	CAAT-box	CAAT	187	4	-	Nicotiana glutinosa
Glyma.01G103500.1.Wm82.a4.v1	CAAT-box	CAAT	257	4	-	Nicotiana glutinosa
Glyma.01G103500.1.Wm82.a4.v1	CAAT-box	CAAAT	261	5	-	Pisum sativum	common cis-acting element in promoter and enhancer regions
Glyma.01G103500.1.Wm82.a4.v1	CAAT-box	CAAAT	266	5	-	Pisum sativum	common cis-acting element in promoter and enhancer regions
Glyma.01G103500.1.Wm82.a4.v1	CAAT-box	CAAAT	286	5	-	Pisum sativum	common cis-acting element in promoter and enhancer regions
Glyma.01G103500.1.Wm82.a4.v1	CAAT-box	CAAT	291	4	-	Nicotiana glutinosa
Glyma.01G103500.1.Wm82.a4.v1	CAAT-box	CAAAT	315	5	-	Pisum sativum	common cis-acting element in promoter and enhancer regions
Glyma.01G103500.1.Wm82.a4.v1	CAAT-box	CAAT	372	4	+	Nicotiana glutinosa
Glyma.01G103500.1.Wm82.a4.v1	CAAT-box	CAAT	437	4	-	Nicotiana glutinosa
Glyma.01G103500.1.Wm82.a4.v1	CAAT-box	CAAT	447	4	+	Nicotiana glutinosa
Glyma.01G103500.1.Wm82.a4.v1	CAAT-box	CAAAT	449	5	-	Pisum sativum	common cis-acting element in promoter and enhancer regions
Glyma.01G103500.1.Wm82.a4.v1	CAAT-box	CAAAT	454	5	-	Pisum sativum	common cis-acting element in promoter and enhancer regions
Glyma.01G103500.1.Wm82.a4.v1	CAAT-box	CAAT	475	4	-	Nicotiana glutinosa
Glyma.01G103500.1.Wm82.a4.v1	CAAT-box	CAAAT	479	5	-	Pisum sativum	common cis-acting element in promoter and enhancer regions
Glyma.01G103500.1.Wm82.a4.v1	CAAT-box	CAAT	533	4	-	Nicotiana glutinosa
Glyma.01G103500.1.Wm82.a4.v1	CAAT-box	CAAAT	537	5	-	Pisum sativum	common cis-acting element in promoter and enhancer regions
Glyma.01G103500.1.Wm82.a4.v1	CAAT-box	CAAT	558	4	-	Nicotiana glutinosa
Glyma.01G103500.1.Wm82.a4.v1	CAAT-box	CAAT	636	4	-	Nicotiana glutinosa
Glyma.01G103500.1.Wm82.a4.v1	CAAT-box	CAAT	687	4	+	Nicotiana glutinosa
Glyma.01G103500.1.Wm82.a4.v1	CAAT-box	CAAT	725	4	-	Nicotiana glutinosa
Glyma.01G103500.1.Wm82.a4.v1	CAAT-box	CCAAT	762	5	-	Arabidopsis thaliana	common cis-acting element in promoter and enhancer regions
Glyma.01G103500.1.Wm82.a4.v1	CAAT-box	CAAAT	808	5	-	Pisum sativum	common cis-acting element in promoter and enhancer regions
Glyma.01G103500.1.Wm82.a4.v1	CAAT-box	CAAT	819	4	+	Nicotiana glutinosa
Glyma.01G103500.1.Wm82.a4.v1	CAAT-box	CAAAT	831	5	-	Pisum sativum	common cis-acting element in promoter and enhancer regions
Glyma.01G103500.1.Wm82.a4.v1	CAAT-box	CAAT	840	4	+	Nicotiana glutinosa
Glyma.01G103500.1.Wm82.a4.v1	CAAT-box	CAAT	857	4	+	Nicotiana glutinosa
Glyma.01G103500.1.Wm82.a4.v1	CAAT-box	CAAT	861	4	+	Nicotiana glutinosa
Glyma.01G103500.1.Wm82.a4.v1	CAAT-box	CAAAT	923	5	+	Pisum sativum	common cis-acting element in promoter and enhancer regions
Glyma.01G103500.1.Wm82.a4.v1	CAAT-box	CAAT	992	4	-	Nicotiana glutinosa
Glyma.01G103500.1.Wm82.a4.v1	CAAT-box	CAAAT	1022	5	+	Pisum sativum	common cis-acting element in promoter and enhancer regions
Glyma.01G103500.1.Wm82.a4.v1	CAAT-box	CAAAT	1047	5	-	Pisum sativum	common cis-acting element in promoter and enhancer regions
Glyma.01G103500.1.Wm82.a4.v1	CAAT-box	CAAAT	1055	5	+	Pisum sativum	common cis-acting element in promoter and enhancer regions
Glyma.01G103500.1.Wm82.a4.v1	CAAT-box	CAAAT	1113	5	-	Pisum sativum	common cis-acting element in promoter and enhancer regions
Glyma.01G103500.1.Wm82.a4.v1	CAAT-box	CAAAT	1144	5	+	Pisum sativum	common cis-acting element in promoter and enhancer regions
Glyma.01G103500.1.Wm82.a4.v1	CAAT-box	CAAT	1172	4	-	Nicotiana glutinosa
Glyma.01G103500.1.Wm82.a4.v1	CAAT-box	CAAAT	1234	5	-	Pisum sativum	common cis-acting element in promoter and enhancer regions
Glyma.01G103500.1.Wm82.a4.v1	CAAT-box	CAAT	1262	4	+	Nicotiana glutinosa
Glyma.01G103500.1.Wm82.a4.v1	CAAT-box	CAAAT	1266	5	+	Pisum sativum	common cis-acting element in promoter and enhancer regions
Glyma.01G103500.1.Wm82.a4.v1	CAAT-box	CAAAT	1336	5	-	Pisum sativum	common cis-acting element in promoter and enhancer regions
Glyma.01G103500.1.Wm82.a4.v1	CAAT-box	CAAT	1344	4	-	Nicotiana glutinosa
Glyma.01G103500.1.Wm82.a4.v1	CAAT-box	CCAAT	1351	5	+	Arabidopsis thaliana	common cis-acting element in promoter and enhancer regions
Glyma.01G103500.1.Wm82.a4.v1	CAAT-box	CAAT	1352	4	+	Nicotiana glutinosa
Glyma.01G103500.1.Wm82.a4.v1	CAAT-box	CAAT	1365	4	-	Nicotiana glutinosa
Glyma.01G103500.1.Wm82.a4.v1	CAAT-box	CCAAT	1439	5	+	Arabidopsis thaliana	common cis-acting element in promoter and enhancer regions
Glyma.01G103500.1.Wm82.a4.v1	CAAT-box	CAAT	1440	4	+	Nicotiana glutinosa
Glyma.01G103500.1.Wm82.a4.v1	CAAT-box	CAAT	1622	4	-	Nicotiana glutinosa
Glyma.01G103500.1.Wm82.a4.v1	CAAT-box	CAAT	1668	4	-	Nicotiana glutinosa
Glyma.01G103500.1.Wm82.a4.v1	CAAT-box	CAAT	1693	4	+	Nicotiana glutinosa
Glyma.01G103500.1.Wm82.a4.v1	CAAT-box	CAAAT	1759	5	-	Pisum sativum	common cis-acting element in promoter and enhancer regions
Glyma.01G103500.1.Wm82.a4.v1	CAAT-box	CAAT	1781	4	+	Nicotiana glutinosa
Glyma.01G103500.1.Wm82.a4.v1	CAAT-box	CAAAT	1789	5	-	Pisum sativum	common cis-acting element in promoter and enhancer regions
Glyma.01G103500.1.Wm82.a4.v1	CAAT-box	CAAAT	1831	5	-	Pisum sativum	common cis-acting element in promoter and enhancer regions
Glyma.01G103500.1.Wm82.a4.v1	CAAT-box	CCAAT	2136	5	-	Arabidopsis thaliana	common cis-acting element in promoter and enhancer regions
Glyma.01G103500.1.Wm82.a4.v1	CAAT-box	CCAAT	2405	5	-	Arabidopsis thaliana	common cis-acting element in promoter and enhancer regions
Glyma.01G103500.1.Wm82.a4.v1	MYB	TAACCA	147	6	+	Arabidopsis thaliana
Glyma.01G103500.1.Wm82.a4.v1	MYB	TAACCA	764	6	-	Arabidopsis thaliana
Glyma.01G103500.1.Wm82.a4.v1	MYB	CAACAG	1006	6	-	Arabidopsis thaliana
Glyma.01G103500.1.Wm82.a4.v1	MYB	CAACAG	2244	6	+	Arabidopsis thaliana
Glyma.01G103500.1.Wm82.a4.v1	Myc	TCTCTTA	1254	7	-	Arabidopsis thaliana
Glyma.01G103500.1.Wm82.a4.v1	AE-box	AGAAACAA	1765	8	-	Arabidopsis thaliana	part of a module for light response
Glyma.01G103500.1.Wm82.a4.v1	AE-box	AGAAACAA	2025	8	-	Arabidopsis thaliana	part of a module for light response
Glyma.01G103500.1.Wm82.a4.v1	chs-CMA1a	TTACTTAA	933	8	+	Daucus carota	part of a light responsive element
Glyma.01G103500.1.Wm82.a4.v1	Unnamed__6	taTAAATATct	59	10	-	Zea mays
Glyma.01G103500.1.Wm82.a4.v1	CGTCA-motif	CGTCA	1792	5	-	Hordeum vulgare	cis-acting regulatory element involved in the MeJA-responsiveness
Glyma.01G103500.1.Wm82.a4.v1	Myb	TAACTG	605	6	+	Arabidopsis thaliana
Glyma.01G103500.1.Wm82.a4.v1	ERE	ATTTTAAA	787	8	+	Nicotiana glutinos
Glyma.01G103500.1.Wm82.a4.v1	ERE	ATTTTAAA	789	8	-	Nicotiana glutinos
Glyma.01G103500.1.Wm82.a4.v1	MYB-like sequence	TAACCA	147	6	+	Arabidopsis thaliana
Glyma.01G103500.1.Wm82.a4.v1	MYB-like sequence	TAACCA	764	6	-	Arabidopsis thaliana
Glyma.01G103500.1.Wm82.a4.v1	CCAAT-box	CAACGG	2178	6	+	Hordeum vulgare	MYBHv1 binding site
Glyma.01G103500.1.Wm82.a4.v1	CCAAT-box	CAACGG	2266	6	+	Hordeum vulgare	MYBHv1 binding site
Glyma.01G103500.1.Wm82.a4.v1	Box 4	ATTAAT	125	6	+	Petroselinum crispum	part of a conserved DNA module involved in light responsiveness
Glyma.01G103500.1.Wm82.a4.v1	Box 4	ATTAAT	420	6	+	Petroselinum crispum	part of a conserved DNA module involved in light responsiveness
Glyma.01G103500.1.Wm82.a4.v1	Box 4	ATTAAT	702	6	+	Petroselinum crispum	part of a conserved DNA module involved in light responsiveness
Glyma.01G103500.1.Wm82.a4.v1	Box 4	ATTAAT	706	6	+	Petroselinum crispum	part of a conserved DNA module involved in light responsiveness
Glyma.01G103500.1.Wm82.a4.v1	Box 4	ATTAAT	771	6	+	Petroselinum crispum	part of a conserved DNA module involved in light responsiveness
Glyma.01G103500.1.Wm82.a4.v1	Box 4	ATTAAT	842	6	+	Petroselinum crispum	part of a conserved DNA module involved in light responsiveness
Glyma.01G103500.1.Wm82.a4.v1	Box 4	ATTAAT	846	6	+	Petroselinum crispum	part of a conserved DNA module involved in light responsiveness
Glyma.01G103500.1.Wm82.a4.v1	Box 4	ATTAAT	1643	6	-	Petroselinum crispum	part of a conserved DNA module involved in light responsiveness
Glyma.01G103500.1.Wm82.a4.v1	Box 4	ATTAAT	1877	6	-	Petroselinum crispum	part of a conserved DNA module involved in light responsiveness
Glyma.01G103500.1.Wm82.a4.v1	Box 4	ATTAAT	2149	6	-	Petroselinum crispum	part of a conserved DNA module involved in light responsiveness
Glyma.01G103500.1.Wm82.a4.v1	TATA-box	TATA	42	4	+	Arabidopsis thaliana	core promoter element around -30 of transcription start
Glyma.01G103500.1.Wm82.a4.v1	TATA-box	ATATAT	59	6	+	Brassica napus	core promoter element around -30 of transcription start
Glyma.01G103500.1.Wm82.a4.v1	TATA-box	TATA	60	4	+	Arabidopsis thaliana	core promoter element around -30 of transcription start
Glyma.01G103500.1.Wm82.a4.v1	TATA-box	TATAAATA	62	8	-	Daucus carota	core promoter element around -30 of transcription start
Glyma.01G103500.1.Wm82.a4.v1	TATA-box	TATAAAT	63	7	-	Brassica juncea	core promoter element around -30 of transcription start
Glyma.01G103500.1.Wm82.a4.v1	TATA-box	TATAAA	64	6	-	Helianthus annuus	core promoter element around -30 of transcription start
Glyma.01G103500.1.Wm82.a4.v1	TATA-box	TATAA	65	5	-	Arabidopsis thaliana	core promoter element around -30 of transcription start
Glyma.01G103500.1.Wm82.a4.v1	TATA-box	TATA	66	4	+	Arabidopsis thaliana	core promoter element around -30 of transcription start
Glyma.01G103500.1.Wm82.a4.v1	TATA-box	TATAAAT	80	7	-	Brassica juncea	core promoter element around -30 of transcription start
Glyma.01G103500.1.Wm82.a4.v1	TATA-box	TATAAA	81	6	-	Helianthus annuus	core promoter element around -30 of transcription start
Glyma.01G103500.1.Wm82.a4.v1	TATA-box	TATAA	82	5	-	Arabidopsis thaliana	core promoter element around -30 of transcription start
Glyma.01G103500.1.Wm82.a4.v1	TATA-box	TATA	83	4	+	Arabidopsis thaliana	core promoter element around -30 of transcription start
Glyma.01G103500.1.Wm82.a4.v1	TATA-box	ATTATA	156	6	+	Brassica napus	core promoter element around -30 of transcription start
Glyma.01G103500.1.Wm82.a4.v1	TATA-box	TATAA	157	5	-	Arabidopsis thaliana	core promoter element around -30 of transcription start
Glyma.01G103500.1.Wm82.a4.v1	TATA-box	TATA	158	4	+	Arabidopsis thaliana	core promoter element around -30 of transcription start
Glyma.01G103500.1.Wm82.a4.v1	TATA-box	TATA	165	4	+	Arabidopsis thaliana	core promoter element around -30 of transcription start
Glyma.01G103500.1.Wm82.a4.v1	TATA-box	ATATAT	204	6	+	Brassica napus	core promoter element around -30 of transcription start
Glyma.01G103500.1.Wm82.a4.v1	TATA-box	TATATA	205	6	+	Arabidopsis thaliana	core promoter element around -30 of transcription start
Glyma.01G103500.1.Wm82.a4.v1	TATA-box	TATA	207	4	+	Arabidopsis thaliana	core promoter element around -30 of transcription start
Glyma.01G103500.1.Wm82.a4.v1	TATA-box	ATTATA	215	6	+	Brassica napus	core promoter element around -30 of transcription start
Glyma.01G103500.1.Wm82.a4.v1	TATA-box	TATATAA	216	7	-	Arabidopsis thaliana	core promoter element around -30 of transcription start
Glyma.01G103500.1.Wm82.a4.v1	TATA-box	TATATA	217	6	+	Arabidopsis thaliana	core promoter element around -30 of transcription start
Glyma.01G103500.1.Wm82.a4.v1	TATA-box	ATATAT	218	6	+	Brassica napus	core promoter element around -30 of transcription start
Glyma.01G103500.1.Wm82.a4.v1	TATA-box	TATA	219	4	+	Arabidopsis thaliana	core promoter element around -30 of transcription start
Glyma.01G103500.1.Wm82.a4.v1	TATA-box	ATTATA	329	6	+	Brassica napus	core promoter element around -30 of transcription start
Glyma.01G103500.1.Wm82.a4.v1	TATA-box	TATAA	330	5	-	Arabidopsis thaliana	core promoter element around -30 of transcription start
Glyma.01G103500.1.Wm82.a4.v1	TATA-box	TATA	331	4	+	Arabidopsis thaliana	core promoter element around -30 of transcription start
Glyma.01G103500.1.Wm82.a4.v1	TATA-box	ATTATA	347	6	+	Brassica napus	core promoter element around -30 of transcription start
Glyma.01G103500.1.Wm82.a4.v1	TATA-box	TATAA	348	5	-	Arabidopsis thaliana	core promoter element around -30 of transcription start
Glyma.01G103500.1.Wm82.a4.v1	TATA-box	TATA	349	4	+	Arabidopsis thaliana	core promoter element around -30 of transcription start
Glyma.01G103500.1.Wm82.a4.v1	TATA-box	TAAAGATT	351	8	+	Arabidopsis thaliana	core promoter element around -30 of transcription start
Glyma.01G103500.1.Wm82.a4.v1	TATA-box	ATTATA	362	6	+	Brassica napus	core promoter element around -30 of transcription start
Glyma.01G103500.1.Wm82.a4.v1	TATA-box	TATAA	363	5	-	Arabidopsis thaliana	core promoter element around -30 of transcription start
Glyma.01G103500.1.Wm82.a4.v1	TATA-box	TATA	364	4	+	Arabidopsis thaliana	core promoter element around -30 of transcription start
Glyma.01G103500.1.Wm82.a4.v1	TATA-box	ATTATA	374	6	+	Brassica napus	core promoter element around -30 of transcription start
Glyma.01G103500.1.Wm82.a4.v1	TATA-box	TATAA	375	5	-	Arabidopsis thaliana	core promoter element around -30 of transcription start
Glyma.01G103500.1.Wm82.a4.v1	TATA-box	TATA	376	4	+	Arabidopsis thaliana	core promoter element around -30 of transcription start
Glyma.01G103500.1.Wm82.a4.v1	TATA-box	TATAAAT	399	7	-	Brassica juncea	core promoter element around -30 of transcription start
Glyma.01G103500.1.Wm82.a4.v1	TATA-box	TATAAA	400	6	-	Helianthus annuus	core promoter element around -30 of transcription start
Glyma.01G103500.1.Wm82.a4.v1	TATA-box	TATAA	401	5	-	Arabidopsis thaliana	core promoter element around -30 of transcription start
Glyma.01G103500.1.Wm82.a4.v1	TATA-box	TATA	402	4	+	Arabidopsis thaliana	core promoter element around -30 of transcription start
Glyma.01G103500.1.Wm82.a4.v1	TATA-box	TACAAAA	525	7	+	Oryza sativa	core promoter element around -30 of transcription start
Glyma.01G103500.1.Wm82.a4.v1	TATA-box	ATATAT	551	6	+	Brassica napus	core promoter element around -30 of transcription start
Glyma.01G103500.1.Wm82.a4.v1	TATA-box	TATA	552	4	+	Arabidopsis thaliana	core promoter element around -30 of transcription start
Glyma.01G103500.1.Wm82.a4.v1	TATA-box	TATAAAA	594	7	-	Pisum sativum	core promoter element around -30 of transcription start
Glyma.01G103500.1.Wm82.a4.v1	TATA-box	TATAAA	595	6	-	Helianthus annuus	core promoter element around -30 of transcription start
Glyma.01G103500.1.Wm82.a4.v1	TATA-box	TATAA	596	5	-	Arabidopsis thaliana	core promoter element around -30 of transcription start
Glyma.01G103500.1.Wm82.a4.v1	TATA-box	TATA	597	4	+	Arabidopsis thaliana	core promoter element around -30 of transcription start
Glyma.01G103500.1.Wm82.a4.v1	TATA-box	TATAAA	652	6	-	Helianthus annuus	core promoter element around -30 of transcription start
Glyma.01G103500.1.Wm82.a4.v1	TATA-box	TATAA	653	5	-	Arabidopsis thaliana	core promoter element around -30 of transcription start
Glyma.01G103500.1.Wm82.a4.v1	TATA-box	TATA	654	4	+	Arabidopsis thaliana	core promoter element around -30 of transcription start
Glyma.01G103500.1.Wm82.a4.v1	TATA-box	TATAAA	667	6	-	Helianthus annuus	core promoter element around -30 of transcription start
Glyma.01G103500.1.Wm82.a4.v1	TATA-box	TATAA	668	5	-	Arabidopsis thaliana	core promoter element around -30 of transcription start
Glyma.01G103500.1.Wm82.a4.v1	TATA-box	TATA	669	4	+	Arabidopsis thaliana	core promoter element around -30 of transcription start
Glyma.01G103500.1.Wm82.a4.v1	TATA-box	TATAA	696	5	-	Arabidopsis thaliana	core promoter element around -30 of transcription start
Glyma.01G103500.1.Wm82.a4.v1	TATA-box	TATA	697	4	+	Arabidopsis thaliana	core promoter element around -30 of transcription start
Glyma.01G103500.1.Wm82.a4.v1	TATA-box	ATTATA	719	6	+	Brassica napus	core promoter element around -30 of transcription start
Glyma.01G103500.1.Wm82.a4.v1	TATA-box	TATAA	720	5	-	Arabidopsis thaliana	core promoter element around -30 of transcription start
Glyma.01G103500.1.Wm82.a4.v1	TATA-box	TATA	721	4	+	Arabidopsis thaliana	core promoter element around -30 of transcription start
Glyma.01G103500.1.Wm82.a4.v1	TATA-box	ATTATA	775	6	+	Brassica napus	core promoter element around -30 of transcription start
Glyma.01G103500.1.Wm82.a4.v1	TATA-box	TATAA	776	5	-	Arabidopsis thaliana	core promoter element around -30 of transcription start
Glyma.01G103500.1.Wm82.a4.v1	TATA-box	TATA	777	4	+	Arabidopsis thaliana	core promoter element around -30 of transcription start
Glyma.01G103500.1.Wm82.a4.v1	TATA-box	ATATAT	783	6	+	Brassica napus	core promoter element around -30 of transcription start
Glyma.01G103500.1.Wm82.a4.v1	TATA-box	TATA	784	4	+	Arabidopsis thaliana	core promoter element around -30 of transcription start
Glyma.01G103500.1.Wm82.a4.v1	TATA-box	ATTATA	821	6	+	Brassica napus	core promoter element around -30 of transcription start
Glyma.01G103500.1.Wm82.a4.v1	TATA-box	TATAA	822	5	-	Arabidopsis thaliana	core promoter element around -30 of transcription start
Glyma.01G103500.1.Wm82.a4.v1	TATA-box	TATA	823	4	+	Arabidopsis thaliana	core promoter element around -30 of transcription start
Glyma.01G103500.1.Wm82.a4.v1	TATA-box	ATATAA	863	6	+	Brassica oleracea	core promoter element around -30 of transcription start
Glyma.01G103500.1.Wm82.a4.v1	TATA-box	TATA	864	4	+	Arabidopsis thaliana	core promoter element around -30 of transcription start
Glyma.01G103500.1.Wm82.a4.v1	TATA-box	ATTATA	871	6	+	Brassica napus	core promoter element around -30 of transcription start
Glyma.01G103500.1.Wm82.a4.v1	TATA-box	TATAA	872	5	-	Arabidopsis thaliana	core promoter element around -30 of transcription start
Glyma.01G103500.1.Wm82.a4.v1	TATA-box	TATATTTATATTT	873	12	+	Avena sativa	core promoter element around -30 of transcription start
Glyma.01G103500.1.Wm82.a4.v1	TATA-box	ATTATA	926	6	+	Brassica napus	core promoter element around -30 of transcription start
Glyma.01G103500.1.Wm82.a4.v1	TATA-box	TATAA	927	5	-	Arabidopsis thaliana	core promoter element around -30 of transcription start
Glyma.01G103500.1.Wm82.a4.v1	TATA-box	TATA	928	4	+	Arabidopsis thaliana	core promoter element around -30 of transcription start
Glyma.01G103500.1.Wm82.a4.v1	TATA-box	TATACA	961	6	-	Helianthus annuus	core promoter element around -30 of transcription start
Glyma.01G103500.1.Wm82.a4.v1	TATA-box	TATA	963	4	+	Arabidopsis thaliana	core promoter element around -30 of transcription start
Glyma.01G103500.1.Wm82.a4.v1	TATA-box	TATAAAA	973	7	-	Pisum sativum	core promoter element around -30 of transcription start
Glyma.01G103500.1.Wm82.a4.v1	TATA-box	taTATAAAtc	974	9	+	Arabidopsis thaliana	core promoter element around -30 of transcription start
Glyma.01G103500.1.Wm82.a4.v1	TATA-box	TATAA	975	5	-	Arabidopsis thaliana	core promoter element around -30 of transcription start
Glyma.01G103500.1.Wm82.a4.v1	TATA-box	TATA	976	4	+	Arabidopsis thaliana	core promoter element around -30 of transcription start
Glyma.01G103500.1.Wm82.a4.v1	TATA-box	ATATAA	1377	6	+	Brassica oleracea	core promoter element around -30 of transcription start
Glyma.01G103500.1.Wm82.a4.v1	TATA-box	TATA	1378	4	-	Arabidopsis thaliana	core promoter element around -30 of transcription start
Glyma.01G103500.1.Wm82.a4.v1	TATA-box	ATATAA	1429	6	+	Brassica oleracea	core promoter element around -30 of transcription start
Glyma.01G103500.1.Wm82.a4.v1	TATA-box	TATA	1430	4	-	Arabidopsis thaliana	core promoter element around -30 of transcription start
Glyma.01G103500.1.Wm82.a4.v1	TATA-box	TATAAAA	1522	7	-	Pisum sativum	core promoter element around -30 of transcription start
Glyma.01G103500.1.Wm82.a4.v1	TATA-box	TATAAA	1523	6	-	Helianthus annuus	core promoter element around -30 of transcription start
Glyma.01G103500.1.Wm82.a4.v1	TATA-box	TATAA	1524	5	-	Arabidopsis thaliana	core promoter element around -30 of transcription start
Glyma.01G103500.1.Wm82.a4.v1	TATA-box	TATA	1525	4	-	Arabidopsis thaliana	core promoter element around -30 of transcription start
Glyma.01G103500.1.Wm82.a4.v1	TATA-box	ATTATA	1612	6	+	Brassica napus	core promoter element around -30 of transcription start
Glyma.01G103500.1.Wm82.a4.v1	TATA-box	TATAA	1613	5	-	Arabidopsis thaliana	core promoter element around -30 of transcription start
Glyma.01G103500.1.Wm82.a4.v1	TATA-box	TATA	1614	4	-	Arabidopsis thaliana	core promoter element around -30 of transcription start
Glyma.01G103500.1.Wm82.a4.v1	TATA-box	ATATAA	1652	6	+	Brassica oleracea	core promoter element around -30 of transcription start
Glyma.01G103500.1.Wm82.a4.v1	TATA-box	TATA	1653	4	-	Arabidopsis thaliana	core promoter element around -30 of transcription start
Glyma.01G103500.1.Wm82.a4.v1	TATA-box	ccTATAAAaa	1702	9	+	Arabidopsis thaliana	core promoter element around -30 of transcription start
Glyma.01G103500.1.Wm82.a4.v1	TATA-box	TATAA	1703	5	-	Arabidopsis thaliana	core promoter element around -30 of transcription start
Glyma.01G103500.1.Wm82.a4.v1	TATA-box	TATA	1704	4	-	Arabidopsis thaliana	core promoter element around -30 of transcription start
Glyma.01G103500.1.Wm82.a4.v1	TATA-box	TATA	1714	4	-	Arabidopsis thaliana	core promoter element around -30 of transcription start
Glyma.01G103500.1.Wm82.a4.v1	TATA-box	ATTATA	1726	6	+	Brassica napus	core promoter element around -30 of transcription start
Glyma.01G103500.1.Wm82.a4.v1	TATA-box	TATAA	1727	5	-	Arabidopsis thaliana	core promoter element around -30 of transcription start
Glyma.01G103500.1.Wm82.a4.v1	TATA-box	TATA	1728	4	-	Arabidopsis thaliana	core promoter element around -30 of transcription start
Glyma.01G103500.1.Wm82.a4.v1	TATA-box	ATATAA	1748	6	+	Brassica oleracea	core promoter element around -30 of transcription start
Glyma.01G103500.1.Wm82.a4.v1	TATA-box	TATA	1749	4	-	Arabidopsis thaliana	core promoter element around -30 of transcription start
Glyma.01G103500.1.Wm82.a4.v1	TATA-box	TATACA	1866	6	-	Helianthus annuus	core promoter element around -30 of transcription start
Glyma.01G103500.1.Wm82.a4.v1	TATA-box	TATA	1868	4	-	Arabidopsis thaliana	core promoter element around -30 of transcription start
Glyma.01G103500.1.Wm82.a4.v1	TATA-box	TATACA	1962	6	-	Helianthus annuus	core promoter element around -30 of transcription start
Glyma.01G103500.1.Wm82.a4.v1	TATA-box	TATA	1964	4	-	Arabidopsis thaliana	core promoter element around -30 of transcription start
Glyma.01G103500.1.Wm82.a4.v1	TATA-box	TATA	2144	4	-	Arabidopsis thaliana	core promoter element around -30 of transcription start
Glyma.01G103500.1.Wm82.a4.v1	TATA-box	TACAAAA	2314	7	-	Oryza sativa	core promoter element around -30 of transcription start
Glyma.01G103500.1.Wm82.a4.v1	TATA-box	TACAAAA	2365	7	-	Oryza sativa	core promoter element around -30 of transcription start
Glyma.01G103500.1.Wm82.a4.v1	AT-rich element	ATAGAAATCAA	2108	10	+	Glycine max	binding site of AT-rich DNA binding protein (ATBP-1)
Glyma.01G103500.1.Wm82.a4.v1	AT~TATA-box	TATATA	205	6	+	Arabidopsis thaliana
Glyma.01G103500.1.Wm82.a4.v1	AT~TATA-box	TATATA	217	6	+	Arabidopsis thaliana
Glyma.01G103500.1.Wm82.a4.v1	TATA	TATAAAAT	593	8	-	Arabidopsis thaliana
Glyma.01G103500.1.Wm82.a4.v1	TATA	TATAAAAT	777	8	+	Arabidopsis thaliana
Glyma.01G103500.1.Wm82.a4.v1	TATA	TATAAAAT	1521	8	-	Arabidopsis thaliana
Glyma.01G103500.1.Wm82.a4.v1	O2-site	GTTGACGTGA	1238	9	+	Zea mays	cis-acting regulatory element involved in zein metabolism regulation
Glyma.01G103500.1.Wm82.a4.v1	O2-site	GTTGACGTGA	2439	9	+	Zea mays	cis-acting regulatory element involved in zein metabolism regulation
Glyma.01G103500.1.Wm82.a4.v1	G-box	CACGAC	2075	6	+	Zea mays	cis-acting regulatory element involved in light responsiveness
Glyma.01G103500.1.Wm82.a4.v1	G-box	CACGAC	2442	6	-	Zea mays	cis-acting regulatory element involved in light responsiveness
Glyma.01G103500.1.Wm82.a4.v1	TCA	TCATCTTCAT	982	9	+	Pisum sativum
Glyma.01G103500.1.Wm82.a4.v1	TCA	TCATCTTCAT	2279	9	+	Pisum sativum
Glyma.01G103500.1.Wm82.a4.v1	AT1-motif	AATTATTTTTTATT	124	13	+	Solanum tuberosum	part of a light responsive module
Glyma.02G239600.1.Wm82.a4.v1	GCN4_motif	TGAGTCA	896	7	-	Oryza sativa	cis-regulatory element involved in endosperm expression
Glyma.02G239600.1.Wm82.a4.v1	CAAT-box	CAAT	75	4	+	Nicotiana glutinosa
Glyma.02G239600.1.Wm82.a4.v1	CAAT-box	CCAAT	77	5	-	Arabidopsis thaliana	common cis-acting element in promoter and enhancer regions
Glyma.02G239600.1.Wm82.a4.v1	CAAT-box	CAAAT	102	5	+	Pisum sativum	common cis-acting element in promoter and enhancer regions
Glyma.02G239600.1.Wm82.a4.v1	CAAT-box	CCAAT	105	5	-	Arabidopsis thaliana	common cis-acting element in promoter and enhancer regions
Glyma.02G239600.1.Wm82.a4.v1	CAAT-box	CCAAT	117	5	-	Arabidopsis thaliana	common cis-acting element in promoter and enhancer regions
Glyma.02G239600.1.Wm82.a4.v1	CAAT-box	CAAT	189	4	+	Nicotiana glutinosa
Glyma.02G239600.1.Wm82.a4.v1	CAAT-box	CAAT	277	4	-	Nicotiana glutinosa
Glyma.02G239600.1.Wm82.a4.v1	CAAT-box	CAAT	284	4	+	Nicotiana glutinosa
Glyma.02G239600.1.Wm82.a4.v1	CAAT-box	CAAT	398	4	-	Nicotiana glutinosa
Glyma.02G239600.1.Wm82.a4.v1	CAAT-box	CAAT	466	4	+	Nicotiana glutinosa
Glyma.02G239600.1.Wm82.a4.v1	CAAT-box	CAAAT	468	5	-	Pisum sativum	common cis-acting element in promoter and enhancer regions
Glyma.02G239600.1.Wm82.a4.v1	CAAT-box	CAAT	496	4	-	Nicotiana glutinosa
Glyma.02G239600.1.Wm82.a4.v1	CAAT-box	CAAT	541	4	-	Nicotiana glutinosa
Glyma.02G239600.1.Wm82.a4.v1	CAAT-box	CAAT	554	4	+	Nicotiana glutinosa
Glyma.02G239600.1.Wm82.a4.v1	CAAT-box	CAAT	690	4	-	Nicotiana glutinosa
Glyma.02G239600.1.Wm82.a4.v1	CAAT-box	CCAAT	793	5	-	Arabidopsis thaliana	common cis-acting element in promoter and enhancer regions
Glyma.02G239600.1.Wm82.a4.v1	CAAT-box	CAAT	856	4	+	Nicotiana glutinosa
Glyma.02G239600.1.Wm82.a4.v1	CAAT-box	CAAT	886	4	-	Nicotiana glutinosa
Glyma.02G239600.1.Wm82.a4.v1	CAAT-box	CAAT	919	4	+	Nicotiana glutinosa
Glyma.02G239600.1.Wm82.a4.v1	CAAT-box	CAAT	939	4	-	Nicotiana glutinosa
Glyma.02G239600.1.Wm82.a4.v1	CAAT-box	CAAT	948	4	+	Nicotiana glutinosa
Glyma.02G239600.1.Wm82.a4.v1	CAAT-box	CAAT	1054	4	+	Nicotiana glutinosa
Glyma.02G239600.1.Wm82.a4.v1	CAAT-box	CAAT	1163	4	-	Nicotiana glutinosa
Glyma.02G239600.1.Wm82.a4.v1	CAAT-box	CAAT	1168	4	-	Nicotiana glutinosa
Glyma.02G239600.1.Wm82.a4.v1	CAAT-box	CCAAT	1212	5	-	Arabidopsis thaliana	common cis-acting element in promoter and enhancer regions
Glyma.02G239600.1.Wm82.a4.v1	CAAT-box	CAAT	1311	4	+	Nicotiana glutinosa
Glyma.02G239600.1.Wm82.a4.v1	CAAT-box	CCCAATTT	1321	8	-	Arabidopsis thaliana	common cis-acting element in promoter and enhancer regions
Glyma.02G239600.1.Wm82.a4.v1	CAAT-box	CCAAT	1323	5	-	Arabidopsis thaliana	common cis-acting element in promoter and enhancer regions
Glyma.02G239600.1.Wm82.a4.v1	CAAT-box	CAAT	1332	4	+	Nicotiana glutinosa
Glyma.02G239600.1.Wm82.a4.v1	CAAT-box	CAAAT	1372	5	-	Pisum sativum	common cis-acting element in promoter and enhancer regions
Glyma.02G239600.1.Wm82.a4.v1	CAAT-box	CAAT	1442	4	+	Nicotiana glutinosa
Glyma.02G239600.1.Wm82.a4.v1	CAAT-box	CAAAT	1526	5	-	Pisum sativum	common cis-acting element in promoter and enhancer regions
Glyma.02G239600.1.Wm82.a4.v1	CAAT-box	CAAT	1622	4	+	Nicotiana glutinosa
Glyma.02G239600.1.Wm82.a4.v1	CAAT-box	CAAT	1662	4	+	Nicotiana glutinosa
Glyma.02G239600.1.Wm82.a4.v1	CAAT-box	CAAT	1760	4	-	Nicotiana glutinosa
Glyma.02G239600.1.Wm82.a4.v1	CAAT-box	CAAT	1959	4	+	Nicotiana glutinosa
Glyma.02G239600.1.Wm82.a4.v1	CAAT-box	CCAAT	2138	5	+	Arabidopsis thaliana	common cis-acting element in promoter and enhancer regions
Glyma.02G239600.1.Wm82.a4.v1	CAAT-box	CAAT	2139	4	+	Nicotiana glutinosa
Glyma.02G239600.1.Wm82.a4.v1	CAAT-box	CCAAT	2141	5	-	Arabidopsis thaliana	common cis-acting element in promoter and enhancer regions
Glyma.02G239600.1.Wm82.a4.v1	CAAT-box	CCAAT	2344	5	-	Arabidopsis thaliana	common cis-acting element in promoter and enhancer regions
Glyma.02G239600.1.Wm82.a4.v1	CAAT-box	CAAT	2379	4	+	Nicotiana glutinosa
Glyma.02G239600.1.Wm82.a4.v1	CAAT-box	CAAT	2394	4	+	Nicotiana glutinosa
Glyma.02G239600.1.Wm82.a4.v1	CAAT-box	CAAT	2425	4	-	Nicotiana glutinosa
Glyma.02G239600.1.Wm82.a4.v1	CAAT-box	CAAT	2469	4	-	Nicotiana glutinosa
Glyma.02G239600.1.Wm82.a4.v1	ARE	AAACCA	872	6	+	Zea mays	cis-acting regulatory element essential for the anaerobic induction
Glyma.02G239600.1.Wm82.a4.v1	ARE	AAACCA	1096	6	+	Zea mays	cis-acting regulatory element essential for the anaerobic induction
Glyma.02G239600.1.Wm82.a4.v1	ARE	AAACCA	2156	6	-	Zea mays	cis-acting regulatory element essential for the anaerobic induction
Glyma.02G239600.1.Wm82.a4.v1	ABRE	ACGTG	205	5	+	Arabidopsis thaliana	cis-acting element involved in the abscisic acid responsiveness
Glyma.02G239600.1.Wm82.a4.v1	ABRE	ACGTG	235	5	-	Arabidopsis thaliana	cis-acting element involved in the abscisic acid responsiveness
Glyma.02G239600.1.Wm82.a4.v1	ABRE	ACGTG	433	5	+	Arabidopsis thaliana	cis-acting element involved in the abscisic acid responsiveness
Glyma.02G239600.1.Wm82.a4.v1	ABRE	ACGTG	914	5	-	Arabidopsis thaliana	cis-acting element involved in the abscisic acid responsiveness
Glyma.02G239600.1.Wm82.a4.v1	ABRE	ACGTG	2108	5	+	Arabidopsis thaliana	cis-acting element involved in the abscisic acid responsiveness
Glyma.02G239600.1.Wm82.a4.v1	TCA-element	CCATCTTTTT	710	9	-	Nicotiana tabacum	cis-acting element involved in salicylic acid responsiveness
Glyma.02G239600.1.Wm82.a4.v1	TCA-element	CCATCTTTTT	822	9	+	Nicotiana tabacum	cis-acting element involved in salicylic acid responsiveness
Glyma.02G239600.1.Wm82.a4.v1	TCA-element	CCATCTTTTT	1099	9	+	Nicotiana tabacum	cis-acting element involved in salicylic acid responsiveness
Glyma.02G239600.1.Wm82.a4.v1	P-box	CCTTTTG	1143	7	-	Oryza sativa	gibberellin-responsive element
Glyma.02G239600.1.Wm82.a4.v1	P-box	CCTTTTG	1794	7	+	Oryza sativa	gibberellin-responsive element
Glyma.02G239600.1.Wm82.a4.v1	Box II	TGGTAATAA	1136	9	-	Solanum tuberosum	part of a light responsive element
Glyma.02G239600.1.Wm82.a4.v1	LTR	CCGAAA	837	6	+	Hordeum vulgare	cis-acting element involved in low-temperature responsiveness
Glyma.02G239600.1.Wm82.a4.v1	LTR	CCGAAA	1963	6	+	Hordeum vulgare	cis-acting element involved in low-temperature responsiveness
Glyma.02G239600.1.Wm82.a4.v1	Unnamed__1	CGTGG	206	5	+	Zea mays
Glyma.02G239600.1.Wm82.a4.v1	Unnamed__1	CGTGG	434	5	+	Zea mays
Glyma.02G239600.1.Wm82.a4.v1	Unnamed__1	CGTGG	913	5	-	Zea mays
Glyma.02G239600.1.Wm82.a4.v1	Unnamed__1	CGTGG	1531	5	+	Zea mays
Glyma.02G239600.1.Wm82.a4.v1	Unnamed__1	CGTGG	1755	5	-	Zea mays
Glyma.02G239600.1.Wm82.a4.v1	NON	CAACGGCCACG	1749	11	+	Nicotiana tabacum
Glyma.02G239600.1.Wm82.a4.v1	TGACG-motif	TGACG	237	5	-	Hordeum vulgare	cis-acting regulatory element involved in the MeJA-responsiveness
Glyma.02G239600.1.Wm82.a4.v1	TGACG-motif	TGACG	916	5	-	Hordeum vulgare	cis-acting regulatory element involved in the MeJA-responsiveness
Glyma.02G239600.1.Wm82.a4.v1	GT1-motif	GGTTAA	304	6	+	Arabidopsis thaliana	light responsive element
Glyma.02G239600.1.Wm82.a4.v1	GATA-motif	AAGGATAAGG	151	9	+	Solanum tuberosum	part of a light responsive element
Glyma.02G239600.1.Wm82.a4.v1	GATA-motif	AAGATAAGATT	1294	10	-	Arabidopsis thaliana	part of a light responsive element
Glyma.02G239600.1.Wm82.a4.v1	ABRE4	CACGTA	432	6	-	Zea mays
Glyma.02G239600.1.Wm82.a4.v1	MYC	CAATTG	75	6	+	Arabidopsis thaliana
Glyma.02G239600.1.Wm82.a4.v1	MYC	CATGTG	216	6	+	Arabidopsis thaliana
Glyma.02G239600.1.Wm82.a4.v1	MYC	CATTTG	1371	6	+	Arabidopsis thaliana
Glyma.02G239600.1.Wm82.a4.v1	MYC	CATTTG	1525	6	+	Arabidopsis thaliana
Glyma.02G239600.1.Wm82.a4.v1	MYC	CATGTG	1720	6	-	Arabidopsis thaliana
Glyma.02G239600.1.Wm82.a4.v1	MYC	CAATTG	2139	6	-	Arabidopsis thaliana
Glyma.02G239600.1.Wm82.a4.v1	MYC	CATGTG	2455	6	+	Arabidopsis thaliana
Glyma.02G239600.1.Wm82.a4.v1	MYB recognition site	CCGTTG	1749	6	-	Arabidopsis thaliana
Glyma.02G239600.1.Wm82.a4.v1		motif_sequence	27	4	-	organism	short_function
Glyma.02G239600.1.Wm82.a4.v1		motif_sequence	34	4	+	organism	short_function
Glyma.02G239600.1.Wm82.a4.v1		motif_sequence	88	4	+	organism	short_function
Glyma.02G239600.1.Wm82.a4.v1		motif_sequence	141	4	-	organism	short_function
Glyma.02G239600.1.Wm82.a4.v1		motif_sequence	162	4	-	organism	short_function
Glyma.02G239600.1.Wm82.a4.v1		motif_sequence	605	4	-	organism	short_function
Glyma.02G239600.1.Wm82.a4.v1		motif_sequence	669	4	+	organism	short_function
Glyma.02G239600.1.Wm82.a4.v1		motif_sequence	679	4	+	organism	short_function
Glyma.02G239600.1.Wm82.a4.v1		motif_sequence	833	4	+	organism	short_function
Glyma.02G239600.1.Wm82.a4.v1		motif_sequence	974	4	+	organism	short_function
Glyma.02G239600.1.Wm82.a4.v1		motif_sequence	1109	4	-	organism	short_function
Glyma.02G239600.1.Wm82.a4.v1		motif_sequence	1117	4	-	organism	short_function
Glyma.02G239600.1.Wm82.a4.v1		motif_sequence	1390	4	-	organism	short_function
Glyma.02G239600.1.Wm82.a4.v1		motif_sequence	1514	4	+	organism	short_function
Glyma.02G239600.1.Wm82.a4.v1		motif_sequence	1719	4	-	organism	short_function
Glyma.02G239600.1.Wm82.a4.v1		motif_sequence	1766	4	+	organism	short_function
Glyma.02G239600.1.Wm82.a4.v1		motif_sequence	1813	4	+	organism	short_function
Glyma.02G239600.1.Wm82.a4.v1		motif_sequence	1830	4	+	organism	short_function
Glyma.02G239600.1.Wm82.a4.v1		motif_sequence	1838	4	+	organism	short_function
Glyma.02G239600.1.Wm82.a4.v1		motif_sequence	1848	4	+	organism	short_function
Glyma.02G239600.1.Wm82.a4.v1		motif_sequence	1915	4	+	organism	short_function
Glyma.02G239600.1.Wm82.a4.v1		motif_sequence	2133	4	+	organism	short_function
Glyma.02G239600.1.Wm82.a4.v1		motif_sequence	2234	4	-	organism	short_function
Glyma.02G239600.1.Wm82.a4.v1		motif_sequence	2364	4	-	organism	short_function
Glyma.02G239600.1.Wm82.a4.v1	Unnamed__4	CTCC	96	4	+	Petroselinum hortense
Glyma.02G239600.1.Wm82.a4.v1	Unnamed__4	CTCC	138	4	-	Petroselinum hortense
Glyma.02G239600.1.Wm82.a4.v1	Unnamed__4	CTCC	153	4	-	Petroselinum hortense
Glyma.02G239600.1.Wm82.a4.v1	Unnamed__4	CTCC	605	4	-	Petroselinum hortense
Glyma.02G239600.1.Wm82.a4.v1	Unnamed__4	CTCC	775	4	-	Petroselinum hortense
Glyma.02G239600.1.Wm82.a4.v1	Unnamed__4	CTCC	800	4	+	Petroselinum hortense
Glyma.02G239600.1.Wm82.a4.v1	Unnamed__4	CTCC	835	4	+	Petroselinum hortense
Glyma.02G239600.1.Wm82.a4.v1	Unnamed__4	CTCC	1010	4	+	Petroselinum hortense
Glyma.02G239600.1.Wm82.a4.v1	Unnamed__4	CTCC	1017	4	+	Petroselinum hortense
Glyma.02G239600.1.Wm82.a4.v1	Unnamed__4	CTCC	1387	4	-	Petroselinum hortense
Glyma.02G239600.1.Wm82.a4.v1	Unnamed__4	CTCC	1390	4	-	Petroselinum hortense
Glyma.02G239600.1.Wm82.a4.v1	Unnamed__4	CTCC	1684	4	+	Petroselinum hortense
Glyma.02G239600.1.Wm82.a4.v1	Unnamed__4	CTCC	1815	4	+	Petroselinum hortense
Glyma.02G239600.1.Wm82.a4.v1	Unnamed__4	CTCC	1832	4	+	Petroselinum hortense
Glyma.02G239600.1.Wm82.a4.v1	Unnamed__4	CTCC	1835	4	+	Petroselinum hortense
Glyma.02G239600.1.Wm82.a4.v1	Unnamed__4	CTCC	2103	4	-	Petroselinum hortense
Glyma.02G239600.1.Wm82.a4.v1	Unnamed__4	CTCC	2250	4	-	Petroselinum hortense
Glyma.02G239600.1.Wm82.a4.v1	Unnamed__4	CTCC	2337	4	-	Petroselinum hortense
Glyma.02G239600.1.Wm82.a4.v1	Unnamed__4	CTCC	2355	4	-	Petroselinum hortense
Glyma.02G239600.1.Wm82.a4.v1	Unnamed__4	CTCC	2358	4	-	Petroselinum hortense
Glyma.02G239600.1.Wm82.a4.v1	Unnamed__4	CTCC	2495	4	-	Petroselinum hortense
Glyma.02G239600.1.Wm82.a4.v1	ABRE3a	TACGTG	432	6	+	Zea mays
Glyma.02G239600.1.Wm82.a4.v1	as-1	TGACG	237	5	-	Arabidopsis thaliana
Glyma.02G239600.1.Wm82.a4.v1	as-1	TGACG	916	5	-	Arabidopsis thaliana
Glyma.02G239600.1.Wm82.a4.v1	Myb-binding site	CAACAG	2125	6	-	Nicotiana tabacum
Glyma.02G239600.1.Wm82.a4.v1	TGA-element	AACGAC	1698	6	+	Brassica oleracea	auxin-responsive element
Glyma.02G239600.1.Wm82.a4.v1	TGA-element	AACGAC	2032	6	-	Brassica oleracea	auxin-responsive element
Glyma.02G239600.1.Wm82.a4.v1	G-Box	CACGTT	2107	6	-	Pisum sativum	cis-acting regulatory element involved in light responsiveness
Glyma.02G239600.1.Wm82.a4.v1	AT~TATA-box	TATATA	645	6	+	Arabidopsis thaliana
Glyma.02G239600.1.Wm82.a4.v1	AT~TATA-box	TATATA	1873	6	-	Arabidopsis thaliana
Glyma.02G239600.1.Wm82.a4.v1	O2-site	GTTGACGTGA	234	9	-	Zea mays	cis-acting regulatory element involved in zein metabolism regulation
Glyma.02G239600.1.Wm82.a4.v1	G-box	CACGTC	204	6	-	Zea mays	cis-acting regulatory element involved in light responsiveness
Glyma.02G239600.1.Wm82.a4.v1	G-box	CACGTC	235	6	+	Zea mays	cis-acting regulatory element involved in light responsiveness
Glyma.02G239600.1.Wm82.a4.v1	G-box	TACGTG	432	6	+	Arabidopsis thaliana	cis-acting regulatory element involved in light responsiveness
Glyma.02G239600.1.Wm82.a4.v1	G-box	CACGTC	914	6	+	Zea mays	cis-acting regulatory element involved in light responsiveness
Glyma.02G239600.1.Wm82.a4.v1	G-box	TAACACGTAG	1203	9	-	Brassica oleracea	cis-acting regulatory element involved in light responsiveness
Glyma.02G239600.1.Wm82.a4.v1	TCA	TCATCTTCAT	25	9	-	Pisum sativum
Glyma.02G239600.1.Wm82.a4.v1	TATC-box	TATCCCA	845	7	+	Oryza sativa	cis-acting element involved in gibberellin-responsiveness
Glyma.02G239600.1.Wm82.a4.v1	TATA-box	ATATAT	315	6	+	Brassica napus	core promoter element around -30 of transcription start
Glyma.02G239600.1.Wm82.a4.v1	TATA-box	TATA	316	4	+	Arabidopsis thaliana	core promoter element around -30 of transcription start
Glyma.02G239600.1.Wm82.a4.v1	TATA-box	TATTTAAA	570	8	+	Arabidopsis thaliana	core promoter element around -30 of transcription start
Glyma.02G239600.1.Wm82.a4.v1	TATA-box	TAAAGATT	618	8	+	Arabidopsis thaliana	core promoter element around -30 of transcription start
Glyma.02G239600.1.Wm82.a4.v1	TATA-box	TATATAA	644	7	-	Arabidopsis thaliana	core promoter element around -30 of transcription start
Glyma.02G239600.1.Wm82.a4.v1	TATA-box	TATATA	645	6	+	Arabidopsis thaliana	core promoter element around -30 of transcription start
Glyma.02G239600.1.Wm82.a4.v1	TATA-box	ATATAT	646	6	+	Brassica napus	core promoter element around -30 of transcription start
Glyma.02G239600.1.Wm82.a4.v1	TATA-box	TATA	647	4	+	Arabidopsis thaliana	core promoter element around -30 of transcription start
Glyma.02G239600.1.Wm82.a4.v1	TATA-box	TACAAAA	726	7	+	Oryza sativa	core promoter element around -30 of transcription start
Glyma.02G239600.1.Wm82.a4.v1	TATA-box	TATA	883	4	+	Arabidopsis thaliana	core promoter element around -30 of transcription start
Glyma.02G239600.1.Wm82.a4.v1	TATA-box	TATTTAAA	1087	8	+	Arabidopsis thaliana	core promoter element around -30 of transcription start
Glyma.02G239600.1.Wm82.a4.v1	TATA-box	TATTTAAA	1089	8	-	Arabidopsis thaliana	core promoter element around -30 of transcription start
Glyma.02G239600.1.Wm82.a4.v1	TATA-box	TATA	1217	4	+	Arabidopsis thaliana	core promoter element around -30 of transcription start
Glyma.02G239600.1.Wm82.a4.v1	TATA-box	TATAAA	1229	6	-	Helianthus annuus	core promoter element around -30 of transcription start
Glyma.02G239600.1.Wm82.a4.v1	TATA-box	TATAA	1230	5	-	Arabidopsis thaliana	core promoter element around -30 of transcription start
Glyma.02G239600.1.Wm82.a4.v1	TATA-box	TATA	1231	4	+	Arabidopsis thaliana	core promoter element around -30 of transcription start
Glyma.02G239600.1.Wm82.a4.v1	TATA-box	TAAAGATT	1242	8	-	Arabidopsis thaliana	core promoter element around -30 of transcription start
Glyma.02G239600.1.Wm82.a4.v1	TATA-box	ATTATA	1649	6	+	Brassica napus	core promoter element around -30 of transcription start
Glyma.02G239600.1.Wm82.a4.v1	TATA-box	TATAA	1650	5	-	Arabidopsis thaliana	core promoter element around -30 of transcription start
Glyma.02G239600.1.Wm82.a4.v1	TATA-box	TATA	1651	4	-	Arabidopsis thaliana	core promoter element around -30 of transcription start
Glyma.02G239600.1.Wm82.a4.v1	TATA-box	ATATAT	1664	6	-	Brassica napus	core promoter element around -30 of transcription start
Glyma.02G239600.1.Wm82.a4.v1	TATA-box	TATA	1665	4	-	Arabidopsis thaliana	core promoter element around -30 of transcription start
Glyma.02G239600.1.Wm82.a4.v1	TATA-box	TATATAA	1872	7	-	Arabidopsis thaliana	core promoter element around -30 of transcription start
Glyma.02G239600.1.Wm82.a4.v1	TATA-box	TATATA	1873	6	-	Arabidopsis thaliana	core promoter element around -30 of transcription start
Glyma.02G239600.1.Wm82.a4.v1	TATA-box	ATATAT	1874	6	-	Brassica napus	core promoter element around -30 of transcription start
Glyma.02G239600.1.Wm82.a4.v1	TATA-box	TATA	1875	4	-	Arabidopsis thaliana	core promoter element around -30 of transcription start
Glyma.02G239600.1.Wm82.a4.v1	MYB-like sequence	TAACCA	303	6	-	Arabidopsis thaliana
Glyma.02G239600.1.Wm82.a4.v1	CCAAT-box	CAACGG	1749	6	+	Hordeum vulgare	MYBHv1 binding site
Glyma.02G239600.1.Wm82.a4.v1	Box 4	ATTAAT	394	6	+	Petroselinum crispum	part of a conserved DNA module involved in light responsiveness
Glyma.02G239600.1.Wm82.a4.v1	Box 4	ATTAAT	932	6	+	Petroselinum crispum	part of a conserved DNA module involved in light responsiveness
Glyma.02G239600.1.Wm82.a4.v1	Box 4	ATTAAT	1239	6	+	Petroselinum crispum	part of a conserved DNA module involved in light responsiveness
Glyma.02G239600.1.Wm82.a4.v1	Box 4	ATTAAT	1262	6	-	Petroselinum crispum	part of a conserved DNA module involved in light responsiveness
Glyma.02G239600.1.Wm82.a4.v1	Box 4	ATTAAT	1628	6	-	Petroselinum crispum	part of a conserved DNA module involved in light responsiveness
Glyma.02G239600.1.Wm82.a4.v1	Box 4	ATTAAT	2407	6	-	Petroselinum crispum	part of a conserved DNA module involved in light responsiveness
Glyma.02G239600.1.Wm82.a4.v1	ERE	ATTTTAAA	1076	8	+	Nicotiana glutinos
Glyma.02G239600.1.Wm82.a4.v1	ACE	CTAACGTATT	418	9	+	Petroselinum crispum	cis-acting element involved in light responsiveness
Glyma.02G239600.1.Wm82.a4.v1	MSA-like	(T/C)C(T/C)AACGG(T/C)(T/C)A	1747	8.5	+	Catharanthus roseus	cis-acting element involved in cell cycle regulation
Glyma.02G239600.1.Wm82.a4.v1	CGTCA-motif	CGTCA	237	5	+	Hordeum vulgare	cis-acting regulatory element involved in the MeJA-responsiveness
Glyma.02G239600.1.Wm82.a4.v1	CGTCA-motif	CGTCA	916	5	+	Hordeum vulgare	cis-acting regulatory element involved in the MeJA-responsiveness
Glyma.02G239600.1.Wm82.a4.v1	Myc	TCTCTTA	1601	7	+	Arabidopsis thaliana
Glyma.02G239600.1.Wm82.a4.v1	AAGAA-motif	GAAAGAA	146	7	+	Avena sativa
Glyma.02G239600.1.Wm82.a4.v1	AAGAA-motif	GAAAGAA	2085	7	-	Avena sativa
Glyma.02G239600.1.Wm82.a4.v1	AE-box	AGAAACAA	443	8	-	Arabidopsis thaliana	part of a module for light response
Glyma.02G239600.1.Wm82.a4.v1	STRE	AGGGG	158	5	+	Arabidopsis thaliana
Glyma.02G239600.1.Wm82.a4.v1	STRE	AGGGG	1868	5	-	Arabidopsis thaliana
Glyma.02G239600.1.Wm82.a4.v1	STRE	AGGGG	2272	5	+	Arabidopsis thaliana
Glyma.02G239600.1.Wm82.a4.v1	STRE	AGGGG	2360	5	+	Arabidopsis thaliana
Glyma.02G239600.1.Wm82.a4.v1	STRE	AGGGG	2504	5	+	Arabidopsis thaliana
Glyma.02G239600.1.Wm82.a4.v1	MYB	CAACCA	79	6	-	Arabidopsis thaliana
Glyma.02G239600.1.Wm82.a4.v1	MYB	TAACCA	303	6	-	Arabidopsis thaliana
Glyma.02G239600.1.Wm82.a4.v1	MYB	CAACAG	2125	6	-	Arabidopsis thaliana
Glyma.02G281700.1.Wm82.a4.v1	STRE	AGGGG	799	5	+	Arabidopsis thaliana
Glyma.02G281700.1.Wm82.a4.v1	STRE	AGGGG	2405	5	+	Arabidopsis thaliana
Glyma.02G281700.1.Wm82.a4.v1	LAMP-element	CTTTATCA	1519	8	+	Pisum sativum	part of a light responsive element
Glyma.02G281700.1.Wm82.a4.v1	MYB	TAACCA	889	6	+	Arabidopsis thaliana
Glyma.02G281700.1.Wm82.a4.v1	MYB	CAACCA	1104	6	-	Arabidopsis thaliana
Glyma.02G281700.1.Wm82.a4.v1	AAGAA-motif	gGTAAAGAAA	1516	9	-	Avena sativa
Glyma.02G281700.1.Wm82.a4.v1	WRE3	CCACCT	1589	6	-	Pisum sativum
Glyma.02G281700.1.Wm82.a4.v1	Unnamed__6	taTAAATATct	1727	10	+	Zea mays
Glyma.02G281700.1.Wm82.a4.v1	Unnamed__6	taTAAATATct	1782	10	-	Zea mays
Glyma.02G281700.1.Wm82.a4.v1	CGTCA-motif	CGTCA	1181	5	+	Hordeum vulgare	cis-acting regulatory element involved in the MeJA-responsiveness
Glyma.02G281700.1.Wm82.a4.v1	CGTCA-motif	CGTCA	1660	5	-	Hordeum vulgare	cis-acting regulatory element involved in the MeJA-responsiveness
Glyma.02G281700.1.Wm82.a4.v1	TCCC-motif	TCTCCCT	953	7	+	Spinacia oleracea	part of a light responsive element
Glyma.02G281700.1.Wm82.a4.v1	TCCC-motif	TCTCCCT	1276	7	+	Spinacia oleracea	part of a light responsive element
Glyma.02G281700.1.Wm82.a4.v1	MYB-like sequence	TAACCA	889	6	+	Arabidopsis thaliana
Glyma.02G281700.1.Wm82.a4.v1	Box 4	ATTAAT	151	6	+	Petroselinum crispum	part of a conserved DNA module involved in light responsiveness
Glyma.02G281700.1.Wm82.a4.v1	Box 4	ATTAAT	411	6	+	Petroselinum crispum	part of a conserved DNA module involved in light responsiveness
Glyma.02G281700.1.Wm82.a4.v1	Box 4	ATTAAT	495	6	+	Petroselinum crispum	part of a conserved DNA module involved in light responsiveness
Glyma.02G281700.1.Wm82.a4.v1	Box 4	ATTAAT	1053	6	+	Petroselinum crispum	part of a conserved DNA module involved in light responsiveness
Glyma.02G281700.1.Wm82.a4.v1	Box 4	ATTAAT	1087	6	+	Petroselinum crispum	part of a conserved DNA module involved in light responsiveness
Glyma.02G281700.1.Wm82.a4.v1	Box 4	ATTAAT	1187	6	+	Petroselinum crispum	part of a conserved DNA module involved in light responsiveness
Glyma.02G281700.1.Wm82.a4.v1	Box 4	ATTAAT	1348	6	-	Petroselinum crispum	part of a conserved DNA module involved in light responsiveness
Glyma.02G281700.1.Wm82.a4.v1	TATA-box	ATATAT	55	6	+	Brassica napus	core promoter element around -30 of transcription start
Glyma.02G281700.1.Wm82.a4.v1	TATA-box	TATA	56	4	+	Arabidopsis thaliana	core promoter element around -30 of transcription start
Glyma.02G281700.1.Wm82.a4.v1	TATA-box	TATAA	197	5	-	Arabidopsis thaliana	core promoter element around -30 of transcription start
Glyma.02G281700.1.Wm82.a4.v1	TATA-box	TATA	198	4	+	Arabidopsis thaliana	core promoter element around -30 of transcription start
Glyma.02G281700.1.Wm82.a4.v1	TATA-box	ATATAT	224	6	+	Brassica napus	core promoter element around -30 of transcription start
Glyma.02G281700.1.Wm82.a4.v1	TATA-box	TATATA	225	6	+	Arabidopsis thaliana	core promoter element around -30 of transcription start
Glyma.02G281700.1.Wm82.a4.v1	TATA-box	ATATAT	226	6	+	Brassica napus	core promoter element around -30 of transcription start
Glyma.02G281700.1.Wm82.a4.v1	TATA-box	TATA	227	4	+	Arabidopsis thaliana	core promoter element around -30 of transcription start
Glyma.02G281700.1.Wm82.a4.v1	TATA-box	TATAAAA	241	7	-	Pisum sativum	core promoter element around -30 of transcription start
Glyma.02G281700.1.Wm82.a4.v1	TATA-box	TATAAA	242	6	-	Helianthus annuus	core promoter element around -30 of transcription start
Glyma.02G281700.1.Wm82.a4.v1	TATA-box	TATATAA	243	7	-	Arabidopsis thaliana	core promoter element around -30 of transcription start
Glyma.02G281700.1.Wm82.a4.v1	TATA-box	TATATA	244	6	+	Arabidopsis thaliana	core promoter element around -30 of transcription start
Glyma.02G281700.1.Wm82.a4.v1	TATA-box	ATATAT	245	6	+	Brassica napus	core promoter element around -30 of transcription start
Glyma.02G281700.1.Wm82.a4.v1	TATA-box	TATATA	246	6	+	Arabidopsis thaliana	core promoter element around -30 of transcription start
Glyma.02G281700.1.Wm82.a4.v1	TATA-box	ATATAA	247	6	+	Brassica oleracea	core promoter element around -30 of transcription start
Glyma.02G281700.1.Wm82.a4.v1	TATA-box	TATA	248	4	+	Arabidopsis thaliana	core promoter element around -30 of transcription start
Glyma.02G281700.1.Wm82.a4.v1	TATA-box	ATTATA	384	6	+	Brassica napus	core promoter element around -30 of transcription start
Glyma.02G281700.1.Wm82.a4.v1	TATA-box	TATAA	385	5	-	Arabidopsis thaliana	core promoter element around -30 of transcription start
Glyma.02G281700.1.Wm82.a4.v1	TATA-box	TATA	386	4	+	Arabidopsis thaliana	core promoter element around -30 of transcription start
Glyma.02G281700.1.Wm82.a4.v1	TATA-box	ATATAA	415	6	+	Brassica oleracea	core promoter element around -30 of transcription start
Glyma.02G281700.1.Wm82.a4.v1	TATA-box	TATA	416	4	+	Arabidopsis thaliana	core promoter element around -30 of transcription start
Glyma.02G281700.1.Wm82.a4.v1	TATA-box	ATATAT	499	6	+	Brassica napus	core promoter element around -30 of transcription start
Glyma.02G281700.1.Wm82.a4.v1	TATA-box	TATA	500	4	+	Arabidopsis thaliana	core promoter element around -30 of transcription start
Glyma.02G281700.1.Wm82.a4.v1	TATA-box	TATAA	640	5	-	Arabidopsis thaliana	core promoter element around -30 of transcription start
Glyma.02G281700.1.Wm82.a4.v1	TATA-box	TATA	641	4	+	Arabidopsis thaliana	core promoter element around -30 of transcription start
Glyma.02G281700.1.Wm82.a4.v1	TATA-box	TATA	804	4	+	Arabidopsis thaliana	core promoter element around -30 of transcription start
Glyma.02G281700.1.Wm82.a4.v1	TATA-box	TATA	822	4	+	Arabidopsis thaliana	core promoter element around -30 of transcription start
Glyma.02G281700.1.Wm82.a4.v1	TATA-box	ATTATA	1199	6	+	Brassica napus	core promoter element around -30 of transcription start
Glyma.02G281700.1.Wm82.a4.v1	TATA-box	TATAA	1200	5	-	Arabidopsis thaliana	core promoter element around -30 of transcription start
Glyma.02G281700.1.Wm82.a4.v1	TATA-box	TATA	1201	4	+	Arabidopsis thaliana	core promoter element around -30 of transcription start
Glyma.02G281700.1.Wm82.a4.v1	TATA-box	TATA	1403	4	-	Arabidopsis thaliana	core promoter element around -30 of transcription start
Glyma.02G281700.1.Wm82.a4.v1	TATA-box	TATATAA	1411	7	-	Arabidopsis thaliana	core promoter element around -30 of transcription start
Glyma.02G281700.1.Wm82.a4.v1	TATA-box	TATATA	1412	6	-	Arabidopsis thaliana	core promoter element around -30 of transcription start
Glyma.02G281700.1.Wm82.a4.v1	TATA-box	ATATAT	1413	6	-	Brassica napus	core promoter element around -30 of transcription start
Glyma.02G281700.1.Wm82.a4.v1	TATA-box	TATA	1414	4	-	Arabidopsis thaliana	core promoter element around -30 of transcription start
Glyma.02G281700.1.Wm82.a4.v1	TATA-box	TATACA	1441	6	-	Helianthus annuus	core promoter element around -30 of transcription start
Glyma.02G281700.1.Wm82.a4.v1	TATA-box	TATA	1443	4	-	Arabidopsis thaliana	core promoter element around -30 of transcription start
Glyma.02G281700.1.Wm82.a4.v1	TATA-box	TATA	1586	4	-	Arabidopsis thaliana	core promoter element around -30 of transcription start
Glyma.02G281700.1.Wm82.a4.v1	TATA-box	TATA	1727	4	-	Arabidopsis thaliana	core promoter element around -30 of transcription start
Glyma.02G281700.1.Wm82.a4.v1	TATA-box	TATA	1981	4	-	Arabidopsis thaliana	core promoter element around -30 of transcription start
Glyma.02G281700.1.Wm82.a4.v1	TATA-box	TATAA	2505	5	-	Arabidopsis thaliana	core promoter element around -30 of transcription start
Glyma.02G281700.1.Wm82.a4.v1	TATA-box	TATA	2506	4	-	Arabidopsis thaliana	core promoter element around -30 of transcription start
Glyma.02G281700.1.Wm82.a4.v1	O2-site	GATGATGTGG	899	9	-	Zea mays	cis-acting regulatory element involved in zein metabolism regulation
Glyma.02G281700.1.Wm82.a4.v1	AT~TATA-box	TATATA	225	6	+	Arabidopsis thaliana
Glyma.02G281700.1.Wm82.a4.v1	AT~TATA-box	TATATAAA	242	8	-	Arabidopsis thaliana
Glyma.02G281700.1.Wm82.a4.v1	AT~TATA-box	TATATA	244	6	+	Arabidopsis thaliana
Glyma.02G281700.1.Wm82.a4.v1	AT~TATA-box	TATATA	246	6	+	Arabidopsis thaliana
Glyma.02G281700.1.Wm82.a4.v1	AT~TATA-box	TATATA	1412	6	-	Arabidopsis thaliana
Glyma.02G281700.1.Wm82.a4.v1	TGA-element	AACGAC	1966	6	-	Brassica oleracea	auxin-responsive element
Glyma.02G281700.1.Wm82.a4.v1	as-1	TGACG	1181	5	-	Arabidopsis thaliana
Glyma.02G281700.1.Wm82.a4.v1	as-1	TGACG	1660	5	+	Arabidopsis thaliana
Glyma.02G281700.1.Wm82.a4.v1	AC-II	CCACCAACCCCC	1878	11	-	Phaseolus vulgaris
Glyma.02G281700.1.Wm82.a4.v1	Unnamed__4	CTCC	565	4	+	Petroselinum hortense
Glyma.02G281700.1.Wm82.a4.v1	Unnamed__4	CTCC	954	4	+	Petroselinum hortense
Glyma.02G281700.1.Wm82.a4.v1	Unnamed__4	CTCC	1277	4	+	Petroselinum hortense
Glyma.02G281700.1.Wm82.a4.v1	Unnamed__4	CTCC	1593	4	-	Petroselinum hortense
Glyma.02G281700.1.Wm82.a4.v1	Unnamed__4	CTCC	1601	4	-	Petroselinum hortense
Glyma.02G281700.1.Wm82.a4.v1	Unnamed__4	CTCC	1640	4	-	Petroselinum hortense
Glyma.02G281700.1.Wm82.a4.v1	Unnamed__4	CTCC	1684	4	+	Petroselinum hortense
Glyma.02G281700.1.Wm82.a4.v1	Unnamed__4	CTCC	1885	4	-	Petroselinum hortense
Glyma.02G281700.1.Wm82.a4.v1	Unnamed__4	CTCC	2121	4	+	Petroselinum hortense
Glyma.02G281700.1.Wm82.a4.v1	Unnamed__4	CTCC	2177	4	+	Petroselinum hortense
Glyma.02G281700.1.Wm82.a4.v1	Unnamed__4	CTCC	2208	4	+	Petroselinum hortense
Glyma.02G281700.1.Wm82.a4.v1	Unnamed__4	CTCC	2292	4	-	Petroselinum hortense
Glyma.02G281700.1.Wm82.a4.v1	Unnamed__4	CTCC	2511	4	+	Petroselinum hortense
Glyma.02G281700.1.Wm82.a4.v1	CAT-box	GCCACT	2315	6	-	Arabidopsis thaliana	cis-acting regulatory element related to meristem expression
Glyma.02G281700.1.Wm82.a4.v1	MYC	CAATTG	774	6	+	Arabidopsis thaliana
Glyma.02G281700.1.Wm82.a4.v1	MYC	CATTTG	917	6	-	Arabidopsis thaliana
Glyma.02G281700.1.Wm82.a4.v1	MYC	CATTTG	928	6	+	Arabidopsis thaliana
Glyma.02G281700.1.Wm82.a4.v1	MYC	CATTTG	1132	6	-	Arabidopsis thaliana
Glyma.02G281700.1.Wm82.a4.v1	MYC	CATTTG	1533	6	+	Arabidopsis thaliana
Glyma.02G281700.1.Wm82.a4.v1	MYC	CATGTG	2144	6	-	Arabidopsis thaliana
Glyma.02G281700.1.Wm82.a4.v1		motif_sequence	346	4	+	organism	short_function
Glyma.02G281700.1.Wm82.a4.v1		motif_sequence	952	4	+	organism	short_function
Glyma.02G281700.1.Wm82.a4.v1		motif_sequence	973	4	+	organism	short_function
Glyma.02G281700.1.Wm82.a4.v1		motif_sequence	1074	4	+	organism	short_function
Glyma.02G281700.1.Wm82.a4.v1		motif_sequence	1109	4	-	organism	short_function
Glyma.02G281700.1.Wm82.a4.v1		motif_sequence	1275	4	+	organism	short_function
Glyma.02G281700.1.Wm82.a4.v1		motif_sequence	1610	4	+	organism	short_function
Glyma.02G281700.1.Wm82.a4.v1		motif_sequence	1780	4	-	organism	short_function
Glyma.02G281700.1.Wm82.a4.v1		motif_sequence	1852	4	-	organism	short_function
Glyma.02G281700.1.Wm82.a4.v1		motif_sequence	1930	4	+	organism	short_function
Glyma.02G281700.1.Wm82.a4.v1		motif_sequence	2029	4	+	organism	short_function
Glyma.02G281700.1.Wm82.a4.v1		motif_sequence	2127	4	+	organism	short_function
Glyma.02G281700.1.Wm82.a4.v1		motif_sequence	2175	4	+	organism	short_function
Glyma.02G281700.1.Wm82.a4.v1	Unnamed__1	GAATTTAATTAA	1349	11	-	Glycine max	60K protein binding site
Glyma.02G281700.1.Wm82.a4.v1	TGACG-motif	TGACG	1181	5	-	Hordeum vulgare	cis-acting regulatory element involved in the MeJA-responsiveness
Glyma.02G281700.1.Wm82.a4.v1	TGACG-motif	TGACG	1660	5	+	Hordeum vulgare	cis-acting regulatory element involved in the MeJA-responsiveness
Glyma.02G281700.1.Wm82.a4.v1	GT1-motif	GGTTAA	1495	6	-	Arabidopsis thaliana	light responsive element
Glyma.02G281700.1.Wm82.a4.v1	GATA-motif	GATAGGA	396	7	-	Arabidopsis thaliana	part of a light responsive element
Glyma.02G281700.1.Wm82.a4.v1	GC-motif	CCCCCG	1177	6	+	Zea mays	enhancer-like element involved in anoxic specific inducibility
Glyma.02G281700.1.Wm82.a4.v1	Box II	TGGTAATAA	2016	9	-	Solanum tuberosum	part of a light responsive element
Glyma.02G281700.1.Wm82.a4.v1	LTR	CCGAAA	2213	6	-	Hordeum vulgare	cis-acting element involved in low-temperature responsiveness
Glyma.02G281700.1.Wm82.a4.v1	ARE	AAACCA	789	6	+	Zea mays	cis-acting regulatory element essential for the anaerobic induction
Glyma.02G281700.1.Wm82.a4.v1	ARE	AAACCA	851	6	+	Zea mays	cis-acting regulatory element essential for the anaerobic induction
Glyma.02G281700.1.Wm82.a4.v1	ARE	AAACCA	1569	6	-	Zea mays	cis-acting regulatory element essential for the anaerobic induction
Glyma.02G281700.1.Wm82.a4.v1	ARE	AAACCA	1899	6	+	Zea mays	cis-acting regulatory element essential for the anaerobic induction
Glyma.02G281700.1.Wm82.a4.v1	ARE	AAACCA	1905	6	+	Zea mays	cis-acting regulatory element essential for the anaerobic induction
Glyma.02G281700.1.Wm82.a4.v1	TCA-element	CCATCTTTTT	1673	9	+	Nicotiana tabacum	cis-acting element involved in salicylic acid responsiveness
Glyma.02G281700.1.Wm82.a4.v1	TCA-element	CCATCTTTTT	1739	9	+	Nicotiana tabacum	cis-acting element involved in salicylic acid responsiveness
Glyma.02G281700.1.Wm82.a4.v1	CAAT-box	CAAT	51	4	-	Nicotiana glutinosa
Glyma.02G281700.1.Wm82.a4.v1	CAAT-box	CAAT	62	4	+	Nicotiana glutinosa
Glyma.02G281700.1.Wm82.a4.v1	CAAT-box	CAAT	80	4	+	Nicotiana glutinosa
Glyma.02G281700.1.Wm82.a4.v1	CAAT-box	CAAT	144	4	+	Nicotiana glutinosa
Glyma.02G281700.1.Wm82.a4.v1	CAAT-box	CAAT	149	4	+	Nicotiana glutinosa
Glyma.02G281700.1.Wm82.a4.v1	CAAT-box	CAAT	155	4	-	Nicotiana glutinosa
Glyma.02G281700.1.Wm82.a4.v1	CAAT-box	CAAT	193	4	-	Nicotiana glutinosa
Glyma.02G281700.1.Wm82.a4.v1	CAAT-box	CAAT	234	4	+	Nicotiana glutinosa
Glyma.02G281700.1.Wm82.a4.v1	CAAT-box	CAAT	253	4	-	Nicotiana glutinosa
Glyma.02G281700.1.Wm82.a4.v1	CAAT-box	CAAT	291	4	-	Nicotiana glutinosa
Glyma.02G281700.1.Wm82.a4.v1	CAAT-box	CAAT	312	4	+	Nicotiana glutinosa
Glyma.02G281700.1.Wm82.a4.v1	CAAT-box	CAAT	318	4	+	Nicotiana glutinosa
Glyma.02G281700.1.Wm82.a4.v1	CAAT-box	CAAT	359	4	+	Nicotiana glutinosa
Glyma.02G281700.1.Wm82.a4.v1	CAAT-box	CAAAT	408	5	+	Pisum sativum	common cis-acting element in promoter and enhancer regions
Glyma.02G281700.1.Wm82.a4.v1	CAAT-box	CAAT	425	4	+	Nicotiana glutinosa
Glyma.02G281700.1.Wm82.a4.v1	CAAT-box	CAAAT	437	5	+	Pisum sativum	common cis-acting element in promoter and enhancer regions
Glyma.02G281700.1.Wm82.a4.v1	CAAT-box	CAAT	455	4	+	Nicotiana glutinosa
Glyma.02G281700.1.Wm82.a4.v1	CAAT-box	CAAT	506	4	+	Nicotiana glutinosa
Glyma.02G281700.1.Wm82.a4.v1	CAAT-box	CAAT	532	4	+	Nicotiana glutinosa
Glyma.02G281700.1.Wm82.a4.v1	CAAT-box	CAAT	597	4	-	Nicotiana glutinosa
Glyma.02G281700.1.Wm82.a4.v1	CAAT-box	CAAT	608	4	+	Nicotiana glutinosa
Glyma.02G281700.1.Wm82.a4.v1	CAAT-box	CAAT	636	4	-	Nicotiana glutinosa
Glyma.02G281700.1.Wm82.a4.v1	CAAT-box	CAAT	675	4	-	Nicotiana glutinosa
Glyma.02G281700.1.Wm82.a4.v1	CAAT-box	CAAT	696	4	-	Nicotiana glutinosa
Glyma.02G281700.1.Wm82.a4.v1	CAAT-box	CAAT	774	4	+	Nicotiana glutinosa
Glyma.02G281700.1.Wm82.a4.v1	CAAT-box	CAAT	776	4	-	Nicotiana glutinosa
Glyma.02G281700.1.Wm82.a4.v1	CAAT-box	CAAAT	917	5	+	Pisum sativum	common cis-acting element in promoter and enhancer regions
Glyma.02G281700.1.Wm82.a4.v1	CAAT-box	CAAAT	929	5	-	Pisum sativum	common cis-acting element in promoter and enhancer regions
Glyma.02G281700.1.Wm82.a4.v1	CAAT-box	CAAAT	992	5	+	Pisum sativum	common cis-acting element in promoter and enhancer regions
Glyma.02G281700.1.Wm82.a4.v1	CAAT-box	CAAT	1013	4	-	Nicotiana glutinosa
Glyma.02G281700.1.Wm82.a4.v1	CAAT-box	CAAAT	1057	5	-	Pisum sativum	common cis-acting element in promoter and enhancer regions
Glyma.02G281700.1.Wm82.a4.v1	CAAT-box	CAAT	1098	4	+	Nicotiana glutinosa
Glyma.02G281700.1.Wm82.a4.v1	CAAT-box	CAAAT	1132	5	+	Pisum sativum	common cis-acting element in promoter and enhancer regions
Glyma.02G281700.1.Wm82.a4.v1	CAAT-box	CAAAT	1184	5	+	Pisum sativum	common cis-acting element in promoter and enhancer regions
Glyma.02G281700.1.Wm82.a4.v1	CAAT-box	CAAT	1209	4	+	Nicotiana glutinosa
Glyma.02G281700.1.Wm82.a4.v1	CAAT-box	CAAAT	1222	5	-	Pisum sativum	common cis-acting element in promoter and enhancer regions
Glyma.02G281700.1.Wm82.a4.v1	CAAT-box	CAAT	1229	4	-	Nicotiana glutinosa
Glyma.02G281700.1.Wm82.a4.v1	CAAT-box	CAAT	1261	4	-	Nicotiana glutinosa
Glyma.02G281700.1.Wm82.a4.v1	CAAT-box	CAAT	1285	4	-	Nicotiana glutinosa
Glyma.02G281700.1.Wm82.a4.v1	CAAT-box	CAAT	1364	4	+	Nicotiana glutinosa
Glyma.02G281700.1.Wm82.a4.v1	CAAT-box	CAAT	1479	4	+	Nicotiana glutinosa
Glyma.02G281700.1.Wm82.a4.v1	CAAT-box	CAAT	1503	4	+	Nicotiana glutinosa
Glyma.02G281700.1.Wm82.a4.v1	CAAT-box	CAAAT	1534	5	-	Pisum sativum	common cis-acting element in promoter and enhancer regions
Glyma.02G281700.1.Wm82.a4.v1	CAAT-box	CCAAT	1615	5	+	Arabidopsis thaliana	common cis-acting element in promoter and enhancer regions
Glyma.02G281700.1.Wm82.a4.v1	CAAT-box	CAAT	1616	4	+	Nicotiana glutinosa
Glyma.02G281700.1.Wm82.a4.v1	CAAT-box	CAAT	1689	4	+	Nicotiana glutinosa
Glyma.02G281700.1.Wm82.a4.v1	CAAT-box	CAAT	1699	4	-	Nicotiana glutinosa
Glyma.02G281700.1.Wm82.a4.v1	CAAT-box	CAAT	1786	4	-	Nicotiana glutinosa
Glyma.02G281700.1.Wm82.a4.v1	CAAT-box	CAAT	1815	4	-	Nicotiana glutinosa
Glyma.02G281700.1.Wm82.a4.v1	CAAT-box	CAAAT	1826	5	-	Pisum sativum	common cis-acting element in promoter and enhancer regions
Glyma.02G281700.1.Wm82.a4.v1	CAAT-box	CCAAT	1848	5	-	Arabidopsis thaliana	common cis-acting element in promoter and enhancer regions
Glyma.02G281700.1.Wm82.a4.v1	CAAT-box	CCAAT	1917	5	+	Arabidopsis thaliana	common cis-acting element in promoter and enhancer regions
Glyma.02G281700.1.Wm82.a4.v1	CAAT-box	CAAT	1918	4	+	Nicotiana glutinosa
Glyma.02G281700.1.Wm82.a4.v1	CAAT-box	CAAT	2013	4	+	Nicotiana glutinosa
Glyma.02G281700.1.Wm82.a4.v1	CAAT-box	CAAT	2038	4	-	Nicotiana glutinosa
Glyma.02G281700.1.Wm82.a4.v1	CAAT-box	CCAAT	2182	5	+	Arabidopsis thaliana	common cis-acting element in promoter and enhancer regions
Glyma.02G281700.1.Wm82.a4.v1	CAAT-box	CAAT	2183	4	+	Nicotiana glutinosa
Glyma.02G281700.1.Wm82.a4.v1	CAAT-box	CAAT	2256	4	+	Nicotiana glutinosa
Glyma.02G281700.1.Wm82.a4.v1	CAAT-box	CCAAT	2309	5	-	Arabidopsis thaliana	common cis-acting element in promoter and enhancer regions
Glyma.02G281700.1.Wm82.a4.v1	CAAT-box	CAAT	2350	4	+	Nicotiana glutinosa
Glyma.02G281700.1.Wm82.a4.v1	CAAT-box	CAAT	2382	4	+	Nicotiana glutinosa
Glyma.02G281700.1.Wm82.a4.v1	CAAT-box	CAAAT	2418	5	-	Pisum sativum	common cis-acting element in promoter and enhancer regions
Glyma.02G281700.1.Wm82.a4.v1	CAAT-box	CAAT	2435	4	+	Nicotiana glutinosa
Glyma.02G281700.1.Wm82.a4.v1	CAAT-box	CAAT	2501	4	-	Nicotiana glutinosa
Glyma.03G070500.1.Wm82.a4.v1	TCA	TCATCTTCAT	2302	9	+	Pisum sativum
Glyma.03G070500.1.Wm82.a4.v1	G-box	CACGAC	2048	6	+	Zea mays	cis-acting regulatory element involved in light responsiveness
Glyma.03G070500.1.Wm82.a4.v1	AT~TATA-box	TATATAAA	742	8	-	Arabidopsis thaliana
Glyma.03G070500.1.Wm82.a4.v1	AT~TATA-box	TATATA	744	6	+	Arabidopsis thaliana
Glyma.03G070500.1.Wm82.a4.v1	AT~TATA-box	TATATA	1115	6	+	Arabidopsis thaliana
Glyma.03G070500.1.Wm82.a4.v1	TATA	TATAAAAT	53	8	+	Arabidopsis thaliana
Glyma.03G070500.1.Wm82.a4.v1	TATA	TATAAAAT	597	8	+	Arabidopsis thaliana
Glyma.03G070500.1.Wm82.a4.v1	TATA	TATAAAAT	746	8	+	Arabidopsis thaliana
Glyma.03G070500.1.Wm82.a4.v1	TATA	TATAAAAT	1736	8	-	Arabidopsis thaliana
Glyma.03G070500.1.Wm82.a4.v1	TATA-box	TATAA	52	5	-	Arabidopsis thaliana	core promoter element around -30 of transcription start
Glyma.03G070500.1.Wm82.a4.v1	TATA-box	TATA	53	4	+	Arabidopsis thaliana	core promoter element around -30 of transcription start
Glyma.03G070500.1.Wm82.a4.v1	TATA-box	ATATAA	135	6	+	Brassica oleracea	core promoter element around -30 of transcription start
Glyma.03G070500.1.Wm82.a4.v1	TATA-box	TATA	136	4	+	Arabidopsis thaliana	core promoter element around -30 of transcription start
Glyma.03G070500.1.Wm82.a4.v1	TATA-box	TATA	222	4	+	Arabidopsis thaliana	core promoter element around -30 of transcription start
Glyma.03G070500.1.Wm82.a4.v1	TATA-box	TACAAAA	303	7	+	Oryza sativa	core promoter element around -30 of transcription start
Glyma.03G070500.1.Wm82.a4.v1	TATA-box	TATAAA	361	6	-	Helianthus annuus	core promoter element around -30 of transcription start
Glyma.03G070500.1.Wm82.a4.v1	TATA-box	TATAA	362	5	-	Arabidopsis thaliana	core promoter element around -30 of transcription start
Glyma.03G070500.1.Wm82.a4.v1	TATA-box	TATATTTATATTT	363	12	+	Avena sativa	core promoter element around -30 of transcription start
Glyma.03G070500.1.Wm82.a4.v1	TATA-box	TATAAATA	365	8	-	Daucus carota	core promoter element around -30 of transcription start
Glyma.03G070500.1.Wm82.a4.v1	TATA-box	TATAAAT	366	7	-	Brassica juncea	core promoter element around -30 of transcription start
Glyma.03G070500.1.Wm82.a4.v1	TATA-box	TATAAA	367	6	-	Helianthus annuus	core promoter element around -30 of transcription start
Glyma.03G070500.1.Wm82.a4.v1	TATA-box	TATAA	368	5	-	Arabidopsis thaliana	core promoter element around -30 of transcription start
Glyma.03G070500.1.Wm82.a4.v1	TATA-box	TATA	369	4	+	Arabidopsis thaliana	core promoter element around -30 of transcription start
Glyma.03G070500.1.Wm82.a4.v1	TATA-box	ATATAT	454	6	+	Brassica napus	core promoter element around -30 of transcription start
Glyma.03G070500.1.Wm82.a4.v1	TATA-box	TATA	455	4	+	Arabidopsis thaliana	core promoter element around -30 of transcription start
Glyma.03G070500.1.Wm82.a4.v1	TATA-box	TATAA	596	5	-	Arabidopsis thaliana	core promoter element around -30 of transcription start
Glyma.03G070500.1.Wm82.a4.v1	TATA-box	TATA	597	4	+	Arabidopsis thaliana	core promoter element around -30 of transcription start
Glyma.03G070500.1.Wm82.a4.v1	TATA-box	ATTATA	634	6	+	Brassica napus	core promoter element around -30 of transcription start
Glyma.03G070500.1.Wm82.a4.v1	TATA-box	TATAA	635	5	-	Arabidopsis thaliana	core promoter element around -30 of transcription start
Glyma.03G070500.1.Wm82.a4.v1	TATA-box	TATA	636	4	+	Arabidopsis thaliana	core promoter element around -30 of transcription start
Glyma.03G070500.1.Wm82.a4.v1	TATA-box	TATAAA	647	6	-	Helianthus annuus	core promoter element around -30 of transcription start
Glyma.03G070500.1.Wm82.a4.v1	TATA-box	TATAA	648	5	-	Arabidopsis thaliana	core promoter element around -30 of transcription start
Glyma.03G070500.1.Wm82.a4.v1	TATA-box	TATA	649	4	+	Arabidopsis thaliana	core promoter element around -30 of transcription start
Glyma.03G070500.1.Wm82.a4.v1	TATA-box	ATTATA	729	6	+	Brassica napus	core promoter element around -30 of transcription start
Glyma.03G070500.1.Wm82.a4.v1	TATA-box	TATAA	730	5	-	Arabidopsis thaliana	core promoter element around -30 of transcription start
Glyma.03G070500.1.Wm82.a4.v1	TATA-box	TATA	731	4	+	Arabidopsis thaliana	core promoter element around -30 of transcription start
Glyma.03G070500.1.Wm82.a4.v1	TATA-box	TATAAA	742	6	-	Helianthus annuus	core promoter element around -30 of transcription start
Glyma.03G070500.1.Wm82.a4.v1	TATA-box	TATATAA	743	7	-	Arabidopsis thaliana	core promoter element around -30 of transcription start
Glyma.03G070500.1.Wm82.a4.v1	TATA-box	TATATA	744	6	+	Arabidopsis thaliana	core promoter element around -30 of transcription start
Glyma.03G070500.1.Wm82.a4.v1	TATA-box	ATATAA	745	6	+	Brassica oleracea	core promoter element around -30 of transcription start
Glyma.03G070500.1.Wm82.a4.v1	TATA-box	TATA	746	4	+	Arabidopsis thaliana	core promoter element around -30 of transcription start
Glyma.03G070500.1.Wm82.a4.v1	TATA-box	TATAA	834	5	-	Arabidopsis thaliana	core promoter element around -30 of transcription start
Glyma.03G070500.1.Wm82.a4.v1	TATA-box	TATA	835	4	+	Arabidopsis thaliana	core promoter element around -30 of transcription start
Glyma.03G070500.1.Wm82.a4.v1	TATA-box	TATTTAAA	1033	8	-	Arabidopsis thaliana	core promoter element around -30 of transcription start
Glyma.03G070500.1.Wm82.a4.v1	TATA-box	TACATAAA	1086	8	+	Oryza sativa	core promoter element around -30 of transcription start
Glyma.03G070500.1.Wm82.a4.v1	TATA-box	ATATAT	1114	6	+	Brassica napus	core promoter element around -30 of transcription start
Glyma.03G070500.1.Wm82.a4.v1	TATA-box	TATATA	1115	6	+	Arabidopsis thaliana	core promoter element around -30 of transcription start
Glyma.03G070500.1.Wm82.a4.v1	TATA-box	ATATAA	1116	6	+	Brassica oleracea	core promoter element around -30 of transcription start
Glyma.03G070500.1.Wm82.a4.v1	TATA-box	TATA	1117	4	+	Arabidopsis thaliana	core promoter element around -30 of transcription start
Glyma.03G070500.1.Wm82.a4.v1	TATA-box	ATATAT	1125	6	+	Brassica napus	core promoter element around -30 of transcription start
Glyma.03G070500.1.Wm82.a4.v1	TATA-box	TATATTTATATTT	1126	12	+	Avena sativa	core promoter element around -30 of transcription start
Glyma.03G070500.1.Wm82.a4.v1	TATA-box	ATTATA	1189	6	+	Brassica napus	core promoter element around -30 of transcription start
Glyma.03G070500.1.Wm82.a4.v1	TATA-box	TATAA	1190	5	-	Arabidopsis thaliana	core promoter element around -30 of transcription start
Glyma.03G070500.1.Wm82.a4.v1	TATA-box	TATA	1191	4	+	Arabidopsis thaliana	core promoter element around -30 of transcription start
Glyma.03G070500.1.Wm82.a4.v1	TATA-box	TATTTAAA	1427	8	+	Arabidopsis thaliana	core promoter element around -30 of transcription start
Glyma.03G070500.1.Wm82.a4.v1	TATA-box	ATATAA	1437	6	+	Brassica oleracea	core promoter element around -30 of transcription start
Glyma.03G070500.1.Wm82.a4.v1	TATA-box	TATA	1438	4	-	Arabidopsis thaliana	core promoter element around -30 of transcription start
Glyma.03G070500.1.Wm82.a4.v1	TATA-box	ATATAT	1459	6	-	Brassica napus	core promoter element around -30 of transcription start
Glyma.03G070500.1.Wm82.a4.v1	TATA-box	TATA	1460	4	-	Arabidopsis thaliana	core promoter element around -30 of transcription start
Glyma.03G070500.1.Wm82.a4.v1	TATA-box	ATATAA	1486	6	+	Brassica oleracea	core promoter element around -30 of transcription start
Glyma.03G070500.1.Wm82.a4.v1	TATA-box	TATA	1487	4	-	Arabidopsis thaliana	core promoter element around -30 of transcription start
Glyma.03G070500.1.Wm82.a4.v1	TATA-box	ATATAT	1673	6	-	Brassica napus	core promoter element around -30 of transcription start
Glyma.03G070500.1.Wm82.a4.v1	TATA-box	TATA	1674	4	-	Arabidopsis thaliana	core promoter element around -30 of transcription start
Glyma.03G070500.1.Wm82.a4.v1	TATA-box	TATTTAAA	1703	8	-	Arabidopsis thaliana	core promoter element around -30 of transcription start
Glyma.03G070500.1.Wm82.a4.v1	TATA-box	taTATAAAtc	1705	9	+	Arabidopsis thaliana	core promoter element around -30 of transcription start
Glyma.03G070500.1.Wm82.a4.v1	TATA-box	TATAAAA	1737	7	-	Pisum sativum	core promoter element around -30 of transcription start
Glyma.03G070500.1.Wm82.a4.v1	TATA-box	TATAAA	1738	6	-	Helianthus annuus	core promoter element around -30 of transcription start
Glyma.03G070500.1.Wm82.a4.v1	TATA-box	TATAA	1739	5	-	Arabidopsis thaliana	core promoter element around -30 of transcription start
Glyma.03G070500.1.Wm82.a4.v1	TATA-box	TATA	1740	4	-	Arabidopsis thaliana	core promoter element around -30 of transcription start
Glyma.03G070500.1.Wm82.a4.v1	TATA-box	TATAAATA	1778	8	-	Daucus carota	core promoter element around -30 of transcription start
Glyma.03G070500.1.Wm82.a4.v1	TATA-box	TATAAAT	1779	7	-	Brassica juncea	core promoter element around -30 of transcription start
Glyma.03G070500.1.Wm82.a4.v1	TATA-box	TATAAA	1780	6	-	Helianthus annuus	core promoter element around -30 of transcription start
Glyma.03G070500.1.Wm82.a4.v1	TATA-box	TATAA	1781	5	-	Arabidopsis thaliana	core promoter element around -30 of transcription start
Glyma.03G070500.1.Wm82.a4.v1	TATA-box	TATA	1782	4	-	Arabidopsis thaliana	core promoter element around -30 of transcription start
Glyma.03G070500.1.Wm82.a4.v1	TATA-box	TATA	1827	4	-	Arabidopsis thaliana	core promoter element around -30 of transcription start
Glyma.03G070500.1.Wm82.a4.v1	TATA-box	TATAAAT	1846	7	-	Brassica juncea	core promoter element around -30 of transcription start
Glyma.03G070500.1.Wm82.a4.v1	TATA-box	TATAAA	1847	6	-	Helianthus annuus	core promoter element around -30 of transcription start
Glyma.03G070500.1.Wm82.a4.v1	TATA-box	TATAA	1848	5	-	Arabidopsis thaliana	core promoter element around -30 of transcription start
Glyma.03G070500.1.Wm82.a4.v1	TATA-box	TATA	1849	4	-	Arabidopsis thaliana	core promoter element around -30 of transcription start
Glyma.03G070500.1.Wm82.a4.v1	TATA-box	TAAAGATT	1861	8	-	Arabidopsis thaliana	core promoter element around -30 of transcription start
Glyma.03G070500.1.Wm82.a4.v1	TATA-box	TATA	1936	4	-	Arabidopsis thaliana	core promoter element around -30 of transcription start
Glyma.03G070500.1.Wm82.a4.v1	TATA-box	ATATAA	2090	6	+	Brassica oleracea	core promoter element around -30 of transcription start
Glyma.03G070500.1.Wm82.a4.v1	TATA-box	TATA	2091	4	-	Arabidopsis thaliana	core promoter element around -30 of transcription start
Glyma.03G070500.1.Wm82.a4.v1	TATA-box	TATACA	2125	6	-	Helianthus annuus	core promoter element around -30 of transcription start
Glyma.03G070500.1.Wm82.a4.v1	TATA-box	TATA	2127	4	-	Arabidopsis thaliana	core promoter element around -30 of transcription start
Glyma.03G070500.1.Wm82.a4.v1	TATA-box	TACAAAA	2376	7	-	Oryza sativa	core promoter element around -30 of transcription start
Glyma.03G070500.1.Wm82.a4.v1	Box 4	ATTAAT	77	6	+	Petroselinum crispum	part of a conserved DNA module involved in light responsiveness
Glyma.03G070500.1.Wm82.a4.v1	Box 4	ATTAAT	254	6	+	Petroselinum crispum	part of a conserved DNA module involved in light responsiveness
Glyma.03G070500.1.Wm82.a4.v1	Box 4	ATTAAT	470	6	+	Petroselinum crispum	part of a conserved DNA module involved in light responsiveness
Glyma.03G070500.1.Wm82.a4.v1	Box 4	ATTAAT	1129	6	+	Petroselinum crispum	part of a conserved DNA module involved in light responsiveness
Glyma.03G070500.1.Wm82.a4.v1	Box 4	ATTAAT	1455	6	-	Petroselinum crispum	part of a conserved DNA module involved in light responsiveness
Glyma.03G070500.1.Wm82.a4.v1	Box 4	ATTAAT	1858	6	-	Petroselinum crispum	part of a conserved DNA module involved in light responsiveness
Glyma.03G070500.1.Wm82.a4.v1	Box 4	ATTAAT	2132	6	-	Petroselinum crispum	part of a conserved DNA module involved in light responsiveness
Glyma.03G070500.1.Wm82.a4.v1	CCAAT-box	CAACGG	2163	6	+	Hordeum vulgare	MYBHv1 binding site
Glyma.03G070500.1.Wm82.a4.v1	CCAAT-box	CAACGG	2286	6	+	Hordeum vulgare	MYBHv1 binding site
Glyma.03G070500.1.Wm82.a4.v1	Myb	TAACTG	1314	6	+	Arabidopsis thaliana
Glyma.03G070500.1.Wm82.a4.v1	Unnamed__2	AACCTAACCT	1272	9	-	Petroselinum hortense
Glyma.03G070500.1.Wm82.a4.v1	MRE	AACCTAA	1270	7	-	Petroselinum crispum	MYB binding site involved in light responsiveness
Glyma.03G070500.1.Wm82.a4.v1	ERE	ATTTTAAA	31	8	+	Nicotiana glutinos
Glyma.03G070500.1.Wm82.a4.v1	ERE	ATTTTAAA	1148	8	+	Nicotiana glutinos
Glyma.03G070500.1.Wm82.a4.v1	ERE	ATTTTAAA	1620	8	-	Nicotiana glutinos
Glyma.03G070500.1.Wm82.a4.v1	ERE	ATTTTAAA	1647	8	-	Nicotiana glutinos
Glyma.03G070500.1.Wm82.a4.v1	ACE	CTAACGTATT	920	9	-	Petroselinum crispum	cis-acting element involved in light responsiveness
Glyma.03G070500.1.Wm82.a4.v1	CGTCA-motif	CGTCA	344	5	+	Hordeum vulgare	cis-acting regulatory element involved in the MeJA-responsiveness
Glyma.03G070500.1.Wm82.a4.v1	Unnamed__6	taTAAATATct	1775	10	-	Zea mays
Glyma.03G070500.1.Wm82.a4.v1	AAGAA-motif	GAAAGAA	550	7	-	Avena sativa
Glyma.03G070500.1.Wm82.a4.v1	AE-box	AGAAACAA	1998	8	-	Arabidopsis thaliana	part of a module for light response
Glyma.03G070500.1.Wm82.a4.v1	STRE	AGGGG	890	5	-	Arabidopsis thaliana
Glyma.03G070500.1.Wm82.a4.v1	STRE	AGGGG	2400	5	+	Arabidopsis thaliana
Glyma.03G070500.1.Wm82.a4.v1	MYB	CAACAG	204	6	+	Arabidopsis thaliana
Glyma.03G070500.1.Wm82.a4.v1	MYB	CAACAG	2267	6	+	Arabidopsis thaliana
Glyma.03G070500.1.Wm82.a4.v1	CAAT-box	CAAT	98	4	-	Nicotiana glutinosa
Glyma.03G070500.1.Wm82.a4.v1	CAAT-box	CAAAT	109	5	+	Pisum sativum	common cis-acting element in promoter and enhancer regions
Glyma.03G070500.1.Wm82.a4.v1	CAAT-box	CCAAT	149	5	-	Arabidopsis thaliana	common cis-acting element in promoter and enhancer regions
Glyma.03G070500.1.Wm82.a4.v1	CAAT-box	CAAT	216	4	+	Nicotiana glutinosa
Glyma.03G070500.1.Wm82.a4.v1	CAAT-box	CAAT	296	4	+	Nicotiana glutinosa
Glyma.03G070500.1.Wm82.a4.v1	CAAT-box	CAAT	382	4	+	Nicotiana glutinosa
Glyma.03G070500.1.Wm82.a4.v1	CAAT-box	CAAAT	523	5	-	Pisum sativum	common cis-acting element in promoter and enhancer regions
Glyma.03G070500.1.Wm82.a4.v1	CAAT-box	CAAT	619	4	-	Nicotiana glutinosa
Glyma.03G070500.1.Wm82.a4.v1	CAAT-box	CAAAT	766	5	+	Pisum sativum	common cis-acting element in promoter and enhancer regions
Glyma.03G070500.1.Wm82.a4.v1	CAAT-box	CAAT	849	4	-	Nicotiana glutinosa
Glyma.03G070500.1.Wm82.a4.v1	CAAT-box	CAAAT	942	5	+	Pisum sativum	common cis-acting element in promoter and enhancer regions
Glyma.03G070500.1.Wm82.a4.v1	CAAT-box	CAAT	959	4	-	Nicotiana glutinosa
Glyma.03G070500.1.Wm82.a4.v1	CAAT-box	CAAT	1042	4	-	Nicotiana glutinosa
Glyma.03G070500.1.Wm82.a4.v1	CAAT-box	CAAT	1048	4	-	Nicotiana glutinosa
Glyma.03G070500.1.Wm82.a4.v1	CAAT-box	CAAAT	1075	5	-	Pisum sativum	common cis-acting element in promoter and enhancer regions
Glyma.03G070500.1.Wm82.a4.v1	CAAT-box	CAAAT	1177	5	-	Pisum sativum	common cis-acting element in promoter and enhancer regions
Glyma.03G070500.1.Wm82.a4.v1	CAAT-box	CAAAT	1227	5	-	Pisum sativum	common cis-acting element in promoter and enhancer regions
Glyma.03G070500.1.Wm82.a4.v1	CAAT-box	CAAT	1235	4	-	Nicotiana glutinosa
Glyma.03G070500.1.Wm82.a4.v1	CAAT-box	CAAT	1248	4	+	Nicotiana glutinosa
Glyma.03G070500.1.Wm82.a4.v1	CAAT-box	CAAAT	1360	5	-	Pisum sativum	common cis-acting element in promoter and enhancer regions
Glyma.03G070500.1.Wm82.a4.v1	CAAT-box	CAAT	1583	4	-	Nicotiana glutinosa
Glyma.03G070500.1.Wm82.a4.v1	CAAT-box	CAAT	1628	4	-	Nicotiana glutinosa
Glyma.03G070500.1.Wm82.a4.v1	CAAT-box	CAAT	1684	4	+	Nicotiana glutinosa
Glyma.03G070500.1.Wm82.a4.v1	CAAT-box	CAAT	1758	4	+	Nicotiana glutinosa
Glyma.03G070500.1.Wm82.a4.v1	CAAT-box	CAAAT	1795	5	-	Pisum sativum	common cis-acting element in promoter and enhancer regions
Glyma.03G070500.1.Wm82.a4.v1	CAAT-box	CAAT	1824	4	+	Nicotiana glutinosa
Glyma.03G070500.1.Wm82.a4.v1	CAAT-box	CAAAT	1891	5	-	Pisum sativum	common cis-acting element in promoter and enhancer regions
Glyma.03G070500.1.Wm82.a4.v1	CAAT-box	CCAAT	2113	5	-	Arabidopsis thaliana	common cis-acting element in promoter and enhancer regions
Glyma.03G070500.1.Wm82.a4.v1	ABRE	ACGTG	91	5	-	Arabidopsis thaliana	cis-acting element involved in the abscisic acid responsiveness
Glyma.03G070500.1.Wm82.a4.v1	ABRE	ACGTG	612	5	-	Arabidopsis thaliana	cis-acting element involved in the abscisic acid responsiveness
Glyma.03G070500.1.Wm82.a4.v1	TCA-element	CCATCTTTTT	1010	9	+	Nicotiana tabacum	cis-acting element involved in salicylic acid responsiveness
Glyma.03G070500.1.Wm82.a4.v1	TCA-element	TCAGAAGAGG	2309	9	-	Brassica oleracea	cis-acting element involved in salicylic acid responsiveness
Glyma.03G070500.1.Wm82.a4.v1	TCT-motif	TCTTAC	641	6	+	Arabidopsis thaliana	part of a light responsive element
Glyma.03G070500.1.Wm82.a4.v1	TCT-motif	TCTTAC	1182	6	-	Arabidopsis thaliana	part of a light responsive element
Glyma.03G070500.1.Wm82.a4.v1	TCT-motif	TCTTAC	2347	6	+	Arabidopsis thaliana	part of a light responsive element
Glyma.03G070500.1.Wm82.a4.v1	P-box	CCTTTTG	126	7	+	Oryza sativa	gibberellin-responsive element
Glyma.03G070500.1.Wm82.a4.v1	P-box	CCTTTTG	2141	7	-	Oryza sativa	gibberellin-responsive element
Glyma.03G070500.1.Wm82.a4.v1	LTR	CCGAAA	314	6	-	Hordeum vulgare	cis-acting element involved in low-temperature responsiveness
Glyma.03G070500.1.Wm82.a4.v1	LTR	CCGAAA	1297	6	+	Hordeum vulgare	cis-acting element involved in low-temperature responsiveness
Glyma.03G070500.1.Wm82.a4.v1	CARE	CAACTCCC	933	8	+	Oryza sativa
Glyma.03G070500.1.Wm82.a4.v1	TGACG-motif	TGACG	344	5	-	Hordeum vulgare	cis-acting regulatory element involved in the MeJA-responsiveness
Glyma.03G070500.1.Wm82.a4.v1	GT1-motif	GGTTAAT	1292	7	-	Avena sativa	light responsive element
Glyma.03G070500.1.Wm82.a4.v1	GT1-motif	GGTTAA	1293	6	-	Arabidopsis thaliana	light responsive element
Glyma.03G070500.1.Wm82.a4.v1	Unnamed__1	GAATTTAATTAA	78	11	-	Glycine max	60K protein binding site
Glyma.03G070500.1.Wm82.a4.v1	GATA-motif	AAGATAAGATT	348	10	+	Arabidopsis thaliana	part of a light responsive element
Glyma.03G070500.1.Wm82.a4.v1	CAT-box	GCCACT	1983	6	+	Arabidopsis thaliana	cis-acting regulatory element related to meristem expression
Glyma.03G070500.1.Wm82.a4.v1	MYB recognition site	CCGTTG	2163	6	-	Arabidopsis thaliana
Glyma.03G070500.1.Wm82.a4.v1	MYB recognition site	CCGTTG	2286	6	-	Arabidopsis thaliana
Glyma.03G070500.1.Wm82.a4.v1		motif_sequence	20	4	-	organism	short_function
Glyma.03G070500.1.Wm82.a4.v1		motif_sequence	789	4	+	organism	short_function
Glyma.03G070500.1.Wm82.a4.v1		motif_sequence	797	4	+	organism	short_function
Glyma.03G070500.1.Wm82.a4.v1		motif_sequence	1006	4	+	organism	short_function
Glyma.03G070500.1.Wm82.a4.v1		motif_sequence	1085	4	-	organism	short_function
Glyma.03G070500.1.Wm82.a4.v1		motif_sequence	1277	4	+	organism	short_function
Glyma.03G070500.1.Wm82.a4.v1		motif_sequence	1565	4	+	organism	short_function
Glyma.03G070500.1.Wm82.a4.v1		motif_sequence	2234	4	+	organism	short_function
Glyma.03G070500.1.Wm82.a4.v1		motif_sequence	2295	4	+	organism	short_function
Glyma.03G070500.1.Wm82.a4.v1		motif_sequence	2310	4	+	organism	short_function
Glyma.03G070500.1.Wm82.a4.v1		motif_sequence	2317	4	-	organism	short_function
Glyma.03G070500.1.Wm82.a4.v1	MBSI	aaaAaaC(G/C)GTTA	1610	11.5	-	Petunia hybrida	MYB binding site involved in flavonoid biosynthetic genes regulation
Glyma.03G070500.1.Wm82.a4.v1	MYC	CATGTG	653	6	+	Arabidopsis thaliana
Glyma.03G070500.1.Wm82.a4.v1	MYC	CATTTG	1074	6	+	Arabidopsis thaliana
Glyma.03G070500.1.Wm82.a4.v1	MYC	CATGTG	2041	6	-	Arabidopsis thaliana
Glyma.03G070500.1.Wm82.a4.v1	TGA-box	TGACGTAA	341	8	-	Glycine max	part of an auxin-responsive element
Glyma.03G070500.1.Wm82.a4.v1	Unnamed__4	CTCC	540	4	+	Petroselinum hortense
Glyma.03G070500.1.Wm82.a4.v1	Unnamed__4	CTCC	544	4	+	Petroselinum hortense
Glyma.03G070500.1.Wm82.a4.v1	Unnamed__4	CTCC	667	4	-	Petroselinum hortense
Glyma.03G070500.1.Wm82.a4.v1	Unnamed__4	CTCC	842	4	-	Petroselinum hortense
Glyma.03G070500.1.Wm82.a4.v1	Unnamed__4	CTCC	893	4	+	Petroselinum hortense
Glyma.03G070500.1.Wm82.a4.v1	Unnamed__4	CTCC	936	4	+	Petroselinum hortense
Glyma.03G070500.1.Wm82.a4.v1	Unnamed__4	CTCC	1008	4	+	Petroselinum hortense
Glyma.03G070500.1.Wm82.a4.v1	Unnamed__4	CTCC	1355	4	-	Petroselinum hortense
Glyma.03G070500.1.Wm82.a4.v1	Unnamed__4	CTCC	1635	4	-	Petroselinum hortense
Glyma.03G070500.1.Wm82.a4.v1	Unnamed__4	CTCC	1878	4	+	Petroselinum hortense
Glyma.03G070500.1.Wm82.a4.v1	Unnamed__4	CTCC	2146	4	-	Petroselinum hortense
Glyma.03G070500.1.Wm82.a4.v1	Unnamed__4	CTCC	2167	4	-	Petroselinum hortense
Glyma.03G070500.1.Wm82.a4.v1	WUN-motif	AAATTACT	57	8	+	Nicotiana glutinosa
Glyma.03G070500.1.Wm82.a4.v1	as-1	TGACG	344	5	-	Arabidopsis thaliana
Glyma.03G070500.1.Wm82.a4.v1	Myb-binding site	CAACAG	204	6	+	Nicotiana tabacum
Glyma.03G070500.1.Wm82.a4.v1	Myb-binding site	CAACAG	2267	6	+	Nicotiana tabacum
Glyma.03G070500.1.Wm82.a4.v1	G-Box	CACGTT	91	6	+	Pisum sativum	cis-acting regulatory element involved in light responsiveness
Glyma.03G070500.1.Wm82.a4.v1	G-Box	CACGTT	612	6	+	Pisum sativum	cis-acting regulatory element involved in light responsiveness
Glyma.03G070500.1.Wm82.a4.v1	TGA-element	AACGAC	2280	6	-	Brassica oleracea	auxin-responsive element
Glyma.03G208800.3.Wm82.a4.v1	TATA-box	TATACA	2252	6	-	Helianthus annuus	core promoter element around -30 of transcription start
Glyma.03G208800.3.Wm82.a4.v1	TATA-box	TATA	2254	4	-	Arabidopsis thaliana	core promoter element around -30 of transcription start
Glyma.03G208800.3.Wm82.a4.v1	TATA-box	TATA	2414	4	-	Arabidopsis thaliana	core promoter element around -30 of transcription start
Glyma.03G208800.3.Wm82.a4.v1	TATA-box	ccTATAAAaa	2489	9	-	Arabidopsis thaliana	core promoter element around -30 of transcription start
Glyma.03G208800.3.Wm82.a4.v1	TATA-box	TATAAAA	2490	7	-	Pisum sativum	core promoter element around -30 of transcription start
Glyma.03G208800.3.Wm82.a4.v1	TATA-box	TATAAA	2491	6	-	Helianthus annuus	core promoter element around -30 of transcription start
Glyma.03G208800.3.Wm82.a4.v1	TATA-box	TATAA	2492	5	-	Arabidopsis thaliana	core promoter element around -30 of transcription start
Glyma.03G208800.3.Wm82.a4.v1	TATA-box	TATA	2493	4	-	Arabidopsis thaliana	core promoter element around -30 of transcription start
Glyma.03G208800.3.Wm82.a4.v1	CAAT-box	CAAAT	2138	5	+	Pisum sativum	common cis-acting element in promoter and enhancer regions
Glyma.03G208800.3.Wm82.a4.v1	CAAT-box	CAAT	2257	4	-	Nicotiana glutinosa
Glyma.03G208800.3.Wm82.a4.v1	CAAT-box	CAAT	2296	4	+	Nicotiana glutinosa
Glyma.03G208800.3.Wm82.a4.v1	CAAT-box	CAAT	2461	4	+	Nicotiana glutinosa
Glyma.03G208800.3.Wm82.a4.v1	CAAT-box	CAAT	2486	4	+	Nicotiana glutinosa
Glyma.03G208800.3.Wm82.a4.v1	CAAT-box	CAAAT	2505	5	+	Pisum sativum	common cis-acting element in promoter and enhancer regions
Glyma.03G208800.3.Wm82.a4.v1	CAAT-box	CAAT	2512	4	+	Nicotiana glutinosa
Glyma.03G208800.3.Wm82.a4.v1	TCA	TCATCTTCAT	2092	9	+	Pisum sativum
Glyma.03G208800.3.Wm82.a4.v1	O2-site	GATGATGTGG	2331	9	-	Zea mays	cis-acting regulatory element involved in zein metabolism regulation
Glyma.03G208800.3.Wm82.a4.v1	GT1-motif	GGTTAA	2152	6	+	Arabidopsis thaliana	light responsive element
Glyma.03G208800.3.Wm82.a4.v1	Myb	CAACTG	2427	6	-	Arabidopsis thaliana
Glyma.03G208800.3.Wm82.a4.v1	Box 4	ATTAAT	2107	6	-	Petroselinum crispum	part of a conserved DNA module involved in light responsiveness
Glyma.03G208800.3.Wm82.a4.v1	Box 4	ATTAAT	2127	6	-	Petroselinum crispum	part of a conserved DNA module involved in light responsiveness
Glyma.03G208800.3.Wm82.a4.v1	CARE	CAACTCAC	2274	8	+	Oryza sativa
Glyma.03G208800.3.Wm82.a4.v1	I-box	gGATAAGGTG	2332	9	-	Zea mays	part of a light responsive element
Glyma.03G208800.3.Wm82.a4.v1	Unnamed__4	CTCC	2081	4	+	Petroselinum hortense
Glyma.03G208800.3.Wm82.a4.v1	Unnamed__4	CTCC	2183	4	-	Petroselinum hortense
Glyma.03G208800.3.Wm82.a4.v1	Unnamed__4	CTCC	2329	4	+	Petroselinum hortense
Glyma.03G208800.3.Wm82.a4.v1		motif_sequence	2318	4	+	organism	short_function
Glyma.03G208800.3.Wm82.a4.v1		motif_sequence	2387	4	-	organism	short_function
Glyma.03G208800.3.Wm82.a4.v1	STRE	AGGGG	2311	5	+	Arabidopsis thaliana
Glyma.03G208800.3.Wm82.a4.v1	STRE	AGGGG	2421	5	-	Arabidopsis thaliana
Glyma.03G208800.3.Wm82.a4.v1	MBS	CAACTG	2427	6	-	Arabidopsis thaliana	MYB binding site involved in drought-inducibility
Glyma.03G208800.3.Wm82.a4.v1	L-box	ATCCCACCTAC	2391	10	+	Petroselinum crispum	part of a light responsive element
Glyma.03G208800.3.Wm82.a4.v1	AE-box	AGAAACAA	2269	8	+	Arabidopsis thaliana	part of a module for light response
Glyma.03G208800.3.Wm82.a4.v1	WRE3	CCACCT	2195	6	-	Pisum sativum
Glyma.03G208800.3.Wm82.a4.v1	WRE3	CCACCT	2331	6	+	Pisum sativum
Glyma.03G208800.3.Wm82.a4.v1	WRE3	CCACCT	2394	6	+	Pisum sativum
Glyma.03G208800.3.Wm82.a4.v1	W box	TTGACC	2146	6	-	Arabidopsis thaliana
Glyma.03G258300.4.Wm82.a4.v1	O2-site	GTTGACGTGA	866	9	-	Zea mays	cis-acting regulatory element involved in zein metabolism regulation
Glyma.03G258300.4.Wm82.a4.v1	AT~TATA-box	TATATA	333	6	+	Arabidopsis thaliana
Glyma.03G258300.4.Wm82.a4.v1	AT~TATA-box	TATATA	335	6	+	Arabidopsis thaliana
Glyma.03G258300.4.Wm82.a4.v1	G-box	CACGAC	867	6	+	Zea mays	cis-acting regulatory element involved in light responsiveness
Glyma.03G258300.4.Wm82.a4.v1	G-box	CACGAC	2192	6	+	Zea mays	cis-acting regulatory element involved in light responsiveness
Glyma.03G258300.4.Wm82.a4.v1	G-box	TACGTG	2198	6	-	Arabidopsis thaliana	cis-acting regulatory element involved in light responsiveness
Glyma.03G258300.4.Wm82.a4.v1	TATC-box	TATCCCA	394	7	-	Oryza sativa	cis-acting element involved in gibberellin-responsiveness
Glyma.03G258300.4.Wm82.a4.v1	TATA-box	ATTATA	60	6	+	Brassica napus	core promoter element around -30 of transcription start
Glyma.03G258300.4.Wm82.a4.v1	TATA-box	TATAA	61	5	-	Arabidopsis thaliana	core promoter element around -30 of transcription start
Glyma.03G258300.4.Wm82.a4.v1	TATA-box	TATA	62	4	+	Arabidopsis thaliana	core promoter element around -30 of transcription start
Glyma.03G258300.4.Wm82.a4.v1	TATA-box	TATAAAA	223	7	-	Pisum sativum	core promoter element around -30 of transcription start
Glyma.03G258300.4.Wm82.a4.v1	TATA-box	TATAAA	224	6	-	Helianthus annuus	core promoter element around -30 of transcription start
Glyma.03G258300.4.Wm82.a4.v1	TATA-box	TATAA	225	5	-	Arabidopsis thaliana	core promoter element around -30 of transcription start
Glyma.03G258300.4.Wm82.a4.v1	TATA-box	TATA	226	4	+	Arabidopsis thaliana	core promoter element around -30 of transcription start
Glyma.03G258300.4.Wm82.a4.v1	TATA-box	TATA	285	4	+	Arabidopsis thaliana	core promoter element around -30 of transcription start
Glyma.03G258300.4.Wm82.a4.v1	TATA-box	ATTATA	331	6	+	Brassica napus	core promoter element around -30 of transcription start
Glyma.03G258300.4.Wm82.a4.v1	TATA-box	TATATAA	332	7	-	Arabidopsis thaliana	core promoter element around -30 of transcription start
Glyma.03G258300.4.Wm82.a4.v1	TATA-box	TATATA	333	6	+	Arabidopsis thaliana	core promoter element around -30 of transcription start
Glyma.03G258300.4.Wm82.a4.v1	TATA-box	ATATAT	334	6	+	Brassica napus	core promoter element around -30 of transcription start
Glyma.03G258300.4.Wm82.a4.v1	TATA-box	TATATA	335	6	+	Arabidopsis thaliana	core promoter element around -30 of transcription start
Glyma.03G258300.4.Wm82.a4.v1	TATA-box	ATATAA	336	6	+	Brassica oleracea	core promoter element around -30 of transcription start
Glyma.03G258300.4.Wm82.a4.v1	TATA-box	TATA	337	4	+	Arabidopsis thaliana	core promoter element around -30 of transcription start
Glyma.03G258300.4.Wm82.a4.v1	TATA-box	ATATAT	354	6	+	Brassica napus	core promoter element around -30 of transcription start
Glyma.03G258300.4.Wm82.a4.v1	TATA-box	TATA	355	4	+	Arabidopsis thaliana	core promoter element around -30 of transcription start
Glyma.03G258300.4.Wm82.a4.v1	TATA-box	ccTATAAAaa	366	9	+	Arabidopsis thaliana	core promoter element around -30 of transcription start
Glyma.03G258300.4.Wm82.a4.v1	TATA-box	ATATAT	384	6	+	Brassica napus	core promoter element around -30 of transcription start
Glyma.03G258300.4.Wm82.a4.v1	TATA-box	TATA	385	4	+	Arabidopsis thaliana	core promoter element around -30 of transcription start
Glyma.03G258300.4.Wm82.a4.v1	TATA-box	TATAA	457	5	-	Arabidopsis thaliana	core promoter element around -30 of transcription start
Glyma.03G258300.4.Wm82.a4.v1	TATA-box	TATA	458	4	+	Arabidopsis thaliana	core promoter element around -30 of transcription start
Glyma.03G258300.4.Wm82.a4.v1	TATA-box	TATTTAAA	571	8	+	Arabidopsis thaliana	core promoter element around -30 of transcription start
Glyma.03G258300.4.Wm82.a4.v1	TATA-box	ATTATA	893	6	+	Brassica napus	core promoter element around -30 of transcription start
Glyma.03G258300.4.Wm82.a4.v1	TATA-box	TATAA	894	5	-	Arabidopsis thaliana	core promoter element around -30 of transcription start
Glyma.03G258300.4.Wm82.a4.v1	TATA-box	TATA	895	4	+	Arabidopsis thaliana	core promoter element around -30 of transcription start
Glyma.03G258300.4.Wm82.a4.v1	TATA-box	TATA	1089	4	+	Arabidopsis thaliana	core promoter element around -30 of transcription start
Glyma.03G258300.4.Wm82.a4.v1	TATA-box	TATACA	1118	6	-	Helianthus annuus	core promoter element around -30 of transcription start
Glyma.03G258300.4.Wm82.a4.v1	TATA-box	TATA	1120	4	+	Arabidopsis thaliana	core promoter element around -30 of transcription start
Glyma.03G258300.4.Wm82.a4.v1	TATA-box	TATAAATA	1130	8	-	Daucus carota	core promoter element around -30 of transcription start
Glyma.03G258300.4.Wm82.a4.v1	TATA-box	TATAAAT	1131	7	-	Brassica juncea	core promoter element around -30 of transcription start
Glyma.03G258300.4.Wm82.a4.v1	TATA-box	TATAAA	1132	6	-	Helianthus annuus	core promoter element around -30 of transcription start
Glyma.03G258300.4.Wm82.a4.v1	TATA-box	TATAA	1133	5	-	Arabidopsis thaliana	core promoter element around -30 of transcription start
Glyma.03G258300.4.Wm82.a4.v1	TATA-box	TATA	1134	4	+	Arabidopsis thaliana	core promoter element around -30 of transcription start
Glyma.03G258300.4.Wm82.a4.v1	TATA-box	TATAAATA	1156	8	-	Daucus carota	core promoter element around -30 of transcription start
Glyma.03G258300.4.Wm82.a4.v1	TATA-box	TATAAAT	1157	7	-	Brassica juncea	core promoter element around -30 of transcription start
Glyma.03G258300.4.Wm82.a4.v1	TATA-box	TATAAA	1158	6	-	Helianthus annuus	core promoter element around -30 of transcription start
Glyma.03G258300.4.Wm82.a4.v1	TATA-box	TATAA	1159	5	-	Arabidopsis thaliana	core promoter element around -30 of transcription start
Glyma.03G258300.4.Wm82.a4.v1	TATA-box	TATA	1160	4	+	Arabidopsis thaliana	core promoter element around -30 of transcription start
Glyma.03G258300.4.Wm82.a4.v1	TATA-box	TACAAAA	1185	7	+	Oryza sativa	core promoter element around -30 of transcription start
Glyma.03G258300.4.Wm82.a4.v1	TATA-box	TATA	1218	4	+	Arabidopsis thaliana	core promoter element around -30 of transcription start
Glyma.03G258300.4.Wm82.a4.v1	TATA-box	TACAAAA	1259	7	-	Oryza sativa	core promoter element around -30 of transcription start
Glyma.03G258300.4.Wm82.a4.v1	TATA-box	ATATAT	1345	6	-	Brassica napus	core promoter element around -30 of transcription start
Glyma.03G258300.4.Wm82.a4.v1	TATA-box	TATA	1346	4	-	Arabidopsis thaliana	core promoter element around -30 of transcription start
Glyma.03G258300.4.Wm82.a4.v1	TATA-box	TATAA	1449	5	-	Arabidopsis thaliana	core promoter element around -30 of transcription start
Glyma.03G258300.4.Wm82.a4.v1	TATA-box	TATA	1450	4	-	Arabidopsis thaliana	core promoter element around -30 of transcription start
Glyma.03G258300.4.Wm82.a4.v1	TATA-box	ATTATA	1533	6	+	Brassica napus	core promoter element around -30 of transcription start
Glyma.03G258300.4.Wm82.a4.v1	TATA-box	TATAA	1534	5	-	Arabidopsis thaliana	core promoter element around -30 of transcription start
Glyma.03G258300.4.Wm82.a4.v1	TATA-box	TATA	1535	4	-	Arabidopsis thaliana	core promoter element around -30 of transcription start
Glyma.03G258300.4.Wm82.a4.v1	TATA-box	TATA	1746	4	-	Arabidopsis thaliana	core promoter element around -30 of transcription start
Glyma.03G258300.4.Wm82.a4.v1	TATA-box	TATA	1772	4	-	Arabidopsis thaliana	core promoter element around -30 of transcription start
Glyma.03G258300.4.Wm82.a4.v1	TATA-box	TATAAA	1832	6	-	Helianthus annuus	core promoter element around -30 of transcription start
Glyma.03G258300.4.Wm82.a4.v1	TATA-box	TATAA	1833	5	-	Arabidopsis thaliana	core promoter element around -30 of transcription start
Glyma.03G258300.4.Wm82.a4.v1	TATA-box	TATA	1834	4	-	Arabidopsis thaliana	core promoter element around -30 of transcription start
Glyma.03G258300.4.Wm82.a4.v1	TATA-box	TATA	1943	4	-	Arabidopsis thaliana	core promoter element around -30 of transcription start
Glyma.03G258300.4.Wm82.a4.v1	TATA-box	TATACA	2047	6	-	Helianthus annuus	core promoter element around -30 of transcription start
Glyma.03G258300.4.Wm82.a4.v1	TATA-box	TATA	2049	4	-	Arabidopsis thaliana	core promoter element around -30 of transcription start
Glyma.03G258300.4.Wm82.a4.v1	MYB-like sequence	TAACCA	937	6	-	Arabidopsis thaliana
Glyma.03G258300.4.Wm82.a4.v1	AP-1	TGAGTTAG	2383	8	+	Arabidopsis thaliana
Glyma.03G258300.4.Wm82.a4.v1	Box 4	ATTAAT	499	6	+	Petroselinum crispum	part of a conserved DNA module involved in light responsiveness
Glyma.03G258300.4.Wm82.a4.v1	Box 4	ATTAAT	1371	6	-	Petroselinum crispum	part of a conserved DNA module involved in light responsiveness
Glyma.03G258300.4.Wm82.a4.v1	Box 4	ATTAAT	1425	6	-	Petroselinum crispum	part of a conserved DNA module involved in light responsiveness
Glyma.03G258300.4.Wm82.a4.v1	Box 4	ATTAAT	1593	6	-	Petroselinum crispum	part of a conserved DNA module involved in light responsiveness
Glyma.03G258300.4.Wm82.a4.v1	Myb	CAACTG	492	6	-	Arabidopsis thaliana
Glyma.03G258300.4.Wm82.a4.v1	Myb	CAACTG	2379	6	-	Arabidopsis thaliana
Glyma.03G258300.4.Wm82.a4.v1	ERE	ATTTTAAA	52	8	+	Nicotiana glutinos
Glyma.03G258300.4.Wm82.a4.v1	ERE	ATTTTAAA	54	8	-	Nicotiana glutinos
Glyma.03G258300.4.Wm82.a4.v1	ERE	ATTTTAAA	1251	8	+	Nicotiana glutinos
Glyma.03G258300.4.Wm82.a4.v1	MRE	AACCTAA	725	7	-	Petroselinum crispum	MYB binding site involved in light responsiveness
Glyma.03G258300.4.Wm82.a4.v1	CTAG-motif	ACTAGCAGAA	1980	10	+	Avena sativa
Glyma.03G258300.4.Wm82.a4.v1	CGTCA-motif	CGTCA	1893	5	+	Hordeum vulgare	cis-acting regulatory element involved in the MeJA-responsiveness
Glyma.03G258300.4.Wm82.a4.v1	CGTCA-motif	CGTCA	2219	5	+	Hordeum vulgare	cis-acting regulatory element involved in the MeJA-responsiveness
Glyma.03G258300.4.Wm82.a4.v1	TCCC-motif	TCTCCCT	524	7	+	Spinacia oleracea	part of a light responsive element
Glyma.03G258300.4.Wm82.a4.v1	chs-CMA1a	TTACTTAA	958	8	-	Daucus carota	part of a light responsive element
Glyma.03G258300.4.Wm82.a4.v1	chs-CMA1a	TTACTTAA	1094	8	+	Daucus carota	part of a light responsive element
Glyma.03G258300.4.Wm82.a4.v1	Unnamed__6	taTAAATATct	1127	10	-	Zea mays
Glyma.03G258300.4.Wm82.a4.v1	Unnamed__6	taTAAATATct	1153	11	-	Zea mays
Glyma.03G258300.4.Wm82.a4.v1	AAGAA-motif	GAAAGAA	588	7	+	Avena sativa
Glyma.03G258300.4.Wm82.a4.v1	AAGAA-motif	GAAAGAA	1031	7	-	Avena sativa
Glyma.03G258300.4.Wm82.a4.v1	AAGAA-motif	gGTAAAGAAA	1959	9	+	Avena sativa
Glyma.03G258300.4.Wm82.a4.v1	AAGAA-motif	gGTAAAGAAA	2305	9	+	Avena sativa
Glyma.03G258300.4.Wm82.a4.v1	WRE3	CCACCT	2482	6	+	Pisum sativum
Glyma.03G258300.4.Wm82.a4.v1	AE-box	AGAAACAA	2027	8	+	Arabidopsis thaliana	part of a module for light response
Glyma.03G258300.4.Wm82.a4.v1	STRE	AGGGG	2302	5	+	Arabidopsis thaliana
Glyma.03G258300.4.Wm82.a4.v1	MYB	CAACAG	872	6	+	Arabidopsis thaliana
Glyma.03G258300.4.Wm82.a4.v1	MYB	TAACCA	937	6	-	Arabidopsis thaliana
Glyma.03G258300.4.Wm82.a4.v1	MYB	CAACCA	1758	6	-	Arabidopsis thaliana
Glyma.03G258300.4.Wm82.a4.v1	CAAT-box	CAAAT	46	5	-	Pisum sativum	common cis-acting element in promoter and enhancer regions
Glyma.03G258300.4.Wm82.a4.v1	CAAT-box	CAAT	80	4	-	Nicotiana glutinosa
Glyma.03G258300.4.Wm82.a4.v1	CAAT-box	CAAT	124	4	+	Nicotiana glutinosa
Glyma.03G258300.4.Wm82.a4.v1	CAAT-box	CAAAT	191	5	+	Pisum sativum	common cis-acting element in promoter and enhancer regions
Glyma.03G258300.4.Wm82.a4.v1	CAAT-box	CAAT	209	4	+	Nicotiana glutinosa
Glyma.03G258300.4.Wm82.a4.v1	CAAT-box	CAAAT	243	5	-	Pisum sativum	common cis-acting element in promoter and enhancer regions
Glyma.03G258300.4.Wm82.a4.v1	CAAT-box	CAAAT	267	5	+	Pisum sativum	common cis-acting element in promoter and enhancer regions
Glyma.03G258300.4.Wm82.a4.v1	CAAT-box	CAAT	272	4	+	Nicotiana glutinosa
Glyma.03G258300.4.Wm82.a4.v1	CAAT-box	CAAAT	378	5	+	Pisum sativum	common cis-acting element in promoter and enhancer regions
Glyma.03G258300.4.Wm82.a4.v1	CAAT-box	CAAT	538	4	+	Nicotiana glutinosa
Glyma.03G258300.4.Wm82.a4.v1	CAAT-box	CAAT	616	4	-	Nicotiana glutinosa
Glyma.03G258300.4.Wm82.a4.v1	CAAT-box	CAAAT	645	5	-	Pisum sativum	common cis-acting element in promoter and enhancer regions
Glyma.03G258300.4.Wm82.a4.v1	CAAT-box	CAAT	651	4	-	Nicotiana glutinosa
Glyma.03G258300.4.Wm82.a4.v1	CAAT-box	CCAAT	666	5	+	Arabidopsis thaliana	common cis-acting element in promoter and enhancer regions
Glyma.03G258300.4.Wm82.a4.v1	CAAT-box	CAAT	667	4	+	Nicotiana glutinosa
Glyma.03G258300.4.Wm82.a4.v1	CAAT-box	CAAT	689	4	-	Nicotiana glutinosa
Glyma.03G258300.4.Wm82.a4.v1	CAAT-box	CAAAT	824	5	+	Pisum sativum	common cis-acting element in promoter and enhancer regions
Glyma.03G258300.4.Wm82.a4.v1	CAAT-box	CAAT	827	4	-	Nicotiana glutinosa
Glyma.03G258300.4.Wm82.a4.v1	CAAT-box	CAAAT	838	5	+	Pisum sativum	common cis-acting element in promoter and enhancer regions
Glyma.03G258300.4.Wm82.a4.v1	CAAT-box	CAAT	856	4	+	Nicotiana glutinosa
Glyma.03G258300.4.Wm82.a4.v1	CAAT-box	CAAT	922	4	+	Nicotiana glutinosa
Glyma.03G258300.4.Wm82.a4.v1	CAAT-box	CAAT	928	4	-	Nicotiana glutinosa
Glyma.03G258300.4.Wm82.a4.v1	CAAT-box	CAAT	955	4	+	Nicotiana glutinosa
Glyma.03G258300.4.Wm82.a4.v1	CAAT-box	CAAT	1086	4	+	Nicotiana glutinosa
Glyma.03G258300.4.Wm82.a4.v1	CAAT-box	CAAT	1110	4	+	Nicotiana glutinosa
Glyma.03G258300.4.Wm82.a4.v1	CAAT-box	CAAAT	1146	5	-	Pisum sativum	common cis-acting element in promoter and enhancer regions
Glyma.03G258300.4.Wm82.a4.v1	CAAT-box	CAAAT	1214	5	+	Pisum sativum	common cis-acting element in promoter and enhancer regions
Glyma.03G258300.4.Wm82.a4.v1	CAAT-box	CAAAT	1244	5	+	Pisum sativum	common cis-acting element in promoter and enhancer regions
Glyma.03G258300.4.Wm82.a4.v1	CAAT-box	CCAAT	1265	5	-	Arabidopsis thaliana	common cis-acting element in promoter and enhancer regions
Glyma.03G258300.4.Wm82.a4.v1	CAAT-box	CAAT	1321	4	+	Nicotiana glutinosa
Glyma.03G258300.4.Wm82.a4.v1	CAAT-box	CAAT	1325	4	+	Nicotiana glutinosa
Glyma.03G258300.4.Wm82.a4.v1	CAAT-box	CAAT	1343	4	+	Nicotiana glutinosa
Glyma.03G258300.4.Wm82.a4.v1	CAAT-box	CAAAT	1349	5	-	Pisum sativum	common cis-acting element in promoter and enhancer regions
Glyma.03G258300.4.Wm82.a4.v1	CAAT-box	CCAAT	1419	5	+	Arabidopsis thaliana	common cis-acting element in promoter and enhancer regions
Glyma.03G258300.4.Wm82.a4.v1	CAAT-box	CAAT	1420	4	+	Nicotiana glutinosa
Glyma.03G258300.4.Wm82.a4.v1	CAAT-box	CAAAT	1590	5	+	Pisum sativum	common cis-acting element in promoter and enhancer regions
Glyma.03G258300.4.Wm82.a4.v1	CAAT-box	CAAAT	1611	5	-	Pisum sativum	common cis-acting element in promoter and enhancer regions
Glyma.03G258300.4.Wm82.a4.v1	CAAT-box	CAAT	1620	4	-	Nicotiana glutinosa
Glyma.03G258300.4.Wm82.a4.v1	CAAT-box	CAAT	1629	4	+	Nicotiana glutinosa
Glyma.03G258300.4.Wm82.a4.v1	CAAT-box	CAAT	1700	4	-	Nicotiana glutinosa
Glyma.03G258300.4.Wm82.a4.v1	CAAT-box	CAAT	1706	4	-	Nicotiana glutinosa
Glyma.03G258300.4.Wm82.a4.v1	CAAT-box	CAAAT	1715	5	+	Pisum sativum	common cis-acting element in promoter and enhancer regions
Glyma.03G258300.4.Wm82.a4.v1	CAAT-box	CAAAT	1723	5	-	Pisum sativum	common cis-acting element in promoter and enhancer regions
Glyma.03G258300.4.Wm82.a4.v1	CAAT-box	CAAT	1846	4	+	Nicotiana glutinosa
Glyma.03G258300.4.Wm82.a4.v1	CAAT-box	CAAAT	1902	5	+	Pisum sativum	common cis-acting element in promoter and enhancer regions
Glyma.03G258300.4.Wm82.a4.v1	CAAT-box	CAAT	2018	4	-	Nicotiana glutinosa
Glyma.03G258300.4.Wm82.a4.v1	CAAT-box	CAAAT	2041	5	-	Pisum sativum	common cis-acting element in promoter and enhancer regions
Glyma.03G258300.4.Wm82.a4.v1	CAAT-box	CCAAT	2085	5	+	Arabidopsis thaliana	common cis-acting element in promoter and enhancer regions
Glyma.03G258300.4.Wm82.a4.v1	CAAT-box	CAAT	2086	4	+	Nicotiana glutinosa
Glyma.03G258300.4.Wm82.a4.v1	CAAT-box	CAAAT	2210	5	-	Pisum sativum	common cis-acting element in promoter and enhancer regions
Glyma.03G258300.4.Wm82.a4.v1	CAAT-box	CAAT	2222	4	+	Nicotiana glutinosa
Glyma.03G258300.4.Wm82.a4.v1	CAAT-box	CAAT	2248	4	+	Nicotiana glutinosa
Glyma.03G258300.4.Wm82.a4.v1	ARE	AAACCA	663	6	+	Zea mays	cis-acting regulatory element essential for the anaerobic induction
Glyma.03G258300.4.Wm82.a4.v1	ARE	AAACCA	2064	6	-	Zea mays	cis-acting regulatory element essential for the anaerobic induction
Glyma.03G258300.4.Wm82.a4.v1	ABRE	ACGTG	2198	5	-	Arabidopsis thaliana	cis-acting element involved in the abscisic acid responsiveness
Glyma.03G258300.4.Wm82.a4.v1	TCA-element	CCATCTTTTT	2075	9	-	Nicotiana tabacum	cis-acting element involved in salicylic acid responsiveness
Glyma.03G258300.4.Wm82.a4.v1	TC-rich repeats	ATTCTCTAAC	2331	9	+	Nicotiana tabacum	cis-acting element involved in defense and stress responsiveness
Glyma.03G258300.4.Wm82.a4.v1	P-box	CCTTTTG	484	7	+	Oryza sativa	gibberellin-responsive element
Glyma.03G258300.4.Wm82.a4.v1	P-box	CCTTTTG	2298	7	-	Oryza sativa	gibberellin-responsive element
Glyma.03G258300.4.Wm82.a4.v1	TCT-motif	TCTTAC	408	6	+	Arabidopsis thaliana	part of a light responsive element
Glyma.03G258300.4.Wm82.a4.v1	Unnamed__1	CGTGG	477	5	-	Zea mays
Glyma.03G258300.4.Wm82.a4.v1	Unnamed__1	CGTGG	1792	5	-	Zea mays
Glyma.03G258300.4.Wm82.a4.v1	Unnamed__1	CGTGG	1918	5	+	Zea mays
Glyma.03G258300.4.Wm82.a4.v1	Unnamed__1	CGTGG	2191	5	-	Zea mays
Glyma.03G258300.4.Wm82.a4.v1	Unnamed__1	CGTGG	2197	5	-	Zea mays
Glyma.03G258300.4.Wm82.a4.v1	Unnamed__1	CGTGG	2374	5	+	Zea mays
Glyma.03G258300.4.Wm82.a4.v1	Unnamed__1	CGTGG	2449	5	+	Zea mays
Glyma.03G258300.4.Wm82.a4.v1	GT1-motif	GGTTAAT	728	7	+	Avena sativa	light responsive element
Glyma.03G258300.4.Wm82.a4.v1	GT1-motif	GGTTAAT	965	7	-	Avena sativa	light responsive element
Glyma.03G258300.4.Wm82.a4.v1	GT1-motif	GGTTAA	966	6	-	Arabidopsis thaliana	light responsive element
Glyma.03G258300.4.Wm82.a4.v1	NON	CAACGGCCACG	2374	10	-	Nicotiana tabacum
Glyma.03G258300.4.Wm82.a4.v1	TGACG-motif	TGACG	1893	5	-	Hordeum vulgare	cis-acting regulatory element involved in the MeJA-responsiveness
Glyma.03G258300.4.Wm82.a4.v1	TGACG-motif	TGACG	2219	5	-	Hordeum vulgare	cis-acting regulatory element involved in the MeJA-responsiveness
Glyma.03G258300.4.Wm82.a4.v1	ABRE4	CACGTA	2198	6	+	Zea mays
Glyma.03G258300.4.Wm82.a4.v1	MYC	CATGTG	1658	6	+	Arabidopsis thaliana
Glyma.03G258300.4.Wm82.a4.v1		motif_sequence	425	4	-	organism	short_function
Glyma.03G258300.4.Wm82.a4.v1		motif_sequence	523	4	+	organism	short_function
Glyma.03G258300.4.Wm82.a4.v1		motif_sequence	740	4	-	organism	short_function
Glyma.03G258300.4.Wm82.a4.v1		motif_sequence	751	4	+	organism	short_function
Glyma.03G258300.4.Wm82.a4.v1		motif_sequence	769	4	-	organism	short_function
Glyma.03G258300.4.Wm82.a4.v1		motif_sequence	780	4	-	organism	short_function
Glyma.03G258300.4.Wm82.a4.v1		motif_sequence	861	4	-	organism	short_function
Glyma.03G258300.4.Wm82.a4.v1		motif_sequence	1268	4	-	organism	short_function
Glyma.03G258300.4.Wm82.a4.v1		motif_sequence	1433	4	-	organism	short_function
Glyma.03G258300.4.Wm82.a4.v1		motif_sequence	1709	4	-	organism	short_function
Glyma.03G258300.4.Wm82.a4.v1		motif_sequence	1729	4	-	organism	short_function
Glyma.03G258300.4.Wm82.a4.v1		motif_sequence	1812	4	-	organism	short_function
Glyma.03G258300.4.Wm82.a4.v1		motif_sequence	1998	4	-	organism	short_function
Glyma.03G258300.4.Wm82.a4.v1		motif_sequence	2181	4	-	organism	short_function
Glyma.03G258300.4.Wm82.a4.v1		motif_sequence	2287	4	-	organism	short_function
Glyma.03G258300.4.Wm82.a4.v1		motif_sequence	2435	4	+	organism	short_function
Glyma.03G258300.4.Wm82.a4.v1		motif_sequence	2477	4	+	organism	short_function
Glyma.03G258300.4.Wm82.a4.v1	AuxRR-core	GGTCCAT	547	7	+	Nicotiana tabacum	cis-acting regulatory element involved in auxin responsiveness
Glyma.03G258300.4.Wm82.a4.v1	AuxRR-core	GGTCCAT	628	7	+	Nicotiana tabacum	cis-acting regulatory element involved in auxin responsiveness
Glyma.03G258300.4.Wm82.a4.v1	Unnamed__4	CTCC	525	4	+	Petroselinum hortense
Glyma.03G258300.4.Wm82.a4.v1	Unnamed__4	CTCC	740	4	-	Petroselinum hortense
Glyma.03G258300.4.Wm82.a4.v1	Unnamed__4	CTCC	766	4	-	Petroselinum hortense
Glyma.03G258300.4.Wm82.a4.v1	Unnamed__4	CTCC	800	4	+	Petroselinum hortense
Glyma.03G258300.4.Wm82.a4.v1	Unnamed__4	CTCC	1433	4	-	Petroselinum hortense
Glyma.03G258300.4.Wm82.a4.v1	Unnamed__4	CTCC	2103	4	-	Petroselinum hortense
Glyma.03G258300.4.Wm82.a4.v1	Unnamed__4	CTCC	2287	4	-	Petroselinum hortense
Glyma.03G258300.4.Wm82.a4.v1	Unnamed__4	CTCC	2437	4	+	Petroselinum hortense
Glyma.03G258300.4.Wm82.a4.v1	ABRE3a	TACGTG	2198	6	-	Zea mays
Glyma.03G258300.4.Wm82.a4.v1	ATCT-motif	AATCTAATCC	2460	9	+	Pisum sativum	part of a conserved DNA module involved in light responsiveness
Glyma.03G258300.4.Wm82.a4.v1	WUN-motif	AAATTTCTT	1478	9	-	Nicotiana glutinosa
Glyma.03G258300.4.Wm82.a4.v1	as-1	TGACG	1893	5	-	Arabidopsis thaliana
Glyma.03G258300.4.Wm82.a4.v1	as-1	TGACG	2219	5	-	Arabidopsis thaliana
Glyma.03G258300.4.Wm82.a4.v1	Myb-binding site	CAACAG	872	6	+	Nicotiana tabacum
Glyma.03G258300.4.Wm82.a4.v1	MBS	CAACTG	492	6	-	Arabidopsis thaliana	MYB binding site involved in drought-inducibility
Glyma.03G258300.4.Wm82.a4.v1	MBS	CAACTG	2379	6	-	Arabidopsis thaliana	MYB binding site involved in drought-inducibility
Glyma.04G200600.3.Wm82.a4.v1	CAAT-box	CCAAT	100	5	-	Arabidopsis thaliana	common cis-acting element in promoter and enhancer regions
Glyma.04G200600.3.Wm82.a4.v1	CAAT-box	CAAT	141	4	-	Nicotiana glutinosa
Glyma.04G200600.3.Wm82.a4.v1	CAAT-box	CAAT	163	4	-	Nicotiana glutinosa
Glyma.04G200600.3.Wm82.a4.v1	CAAT-box	CAAAT	191	5	-	Pisum sativum	common cis-acting element in promoter and enhancer regions
Glyma.04G200600.3.Wm82.a4.v1	CAAT-box	CCAAT	284	5	-	Arabidopsis thaliana	common cis-acting element in promoter and enhancer regions
Glyma.04G200600.3.Wm82.a4.v1	CAAT-box	CAAAT	458	5	-	Pisum sativum	common cis-acting element in promoter and enhancer regions
Glyma.04G200600.3.Wm82.a4.v1	CAAT-box	CAAT	480	4	-	Nicotiana glutinosa
Glyma.04G200600.3.Wm82.a4.v1	CAAT-box	CCAAT	530	5	-	Arabidopsis thaliana	common cis-acting element in promoter and enhancer regions
Glyma.04G200600.3.Wm82.a4.v1	CAAT-box	CAAT	555	4	+	Nicotiana glutinosa
Glyma.04G200600.3.Wm82.a4.v1	CAAT-box	CAAT	557	4	-	Nicotiana glutinosa
Glyma.04G200600.3.Wm82.a4.v1	CAAT-box	CAAT	561	4	+	Nicotiana glutinosa
Glyma.04G200600.3.Wm82.a4.v1	CAAT-box	CAAAT	603	5	+	Pisum sativum	common cis-acting element in promoter and enhancer regions
Glyma.04G200600.3.Wm82.a4.v1	CAAT-box	CAAT	625	4	+	Nicotiana glutinosa
Glyma.04G200600.3.Wm82.a4.v1	CAAT-box	CAAT	668	4	+	Nicotiana glutinosa
Glyma.04G200600.3.Wm82.a4.v1	CAAT-box	CAAT	761	4	-	Nicotiana glutinosa
Glyma.04G200600.3.Wm82.a4.v1	CAAT-box	CCAAT	831	5	-	Arabidopsis thaliana	common cis-acting element in promoter and enhancer regions
Glyma.04G200600.3.Wm82.a4.v1	CAAT-box	CAAT	838	4	-	Nicotiana glutinosa
Glyma.04G200600.3.Wm82.a4.v1	CAAT-box	CAAT	932	4	+	Nicotiana glutinosa
Glyma.04G200600.3.Wm82.a4.v1	CAAT-box	CAAAT	1073	5	-	Pisum sativum	common cis-acting element in promoter and enhancer regions
Glyma.04G200600.3.Wm82.a4.v1	CAAT-box	CAAAT	1161	5	+	Pisum sativum	common cis-acting element in promoter and enhancer regions
Glyma.04G200600.3.Wm82.a4.v1	CAAT-box	CAAT	1192	4	+	Nicotiana glutinosa
Glyma.04G200600.3.Wm82.a4.v1	CAAT-box	CAAT	1254	4	-	Nicotiana glutinosa
Glyma.04G200600.3.Wm82.a4.v1	CAAT-box	CAAT	1273	4	+	Nicotiana glutinosa
Glyma.04G200600.3.Wm82.a4.v1	CAAT-box	CAAAT	1431	5	-	Pisum sativum	common cis-acting element in promoter and enhancer regions
Glyma.04G200600.3.Wm82.a4.v1	CAAT-box	CAAT	1507	4	+	Nicotiana glutinosa
Glyma.04G200600.3.Wm82.a4.v1	CAAT-box	CAAT	1539	4	+	Nicotiana glutinosa
Glyma.04G200600.3.Wm82.a4.v1	CAAT-box	CAAT	1541	4	-	Nicotiana glutinosa
Glyma.04G200600.3.Wm82.a4.v1	CAAT-box	CAAT	1582	4	-	Nicotiana glutinosa
Glyma.04G200600.3.Wm82.a4.v1	CAAT-box	CAAT	1665	4	-	Nicotiana glutinosa
Glyma.04G200600.3.Wm82.a4.v1	CAAT-box	CAAT	1760	4	+	Nicotiana glutinosa
Glyma.04G200600.3.Wm82.a4.v1	CAAT-box	CAAAT	1829	5	-	Pisum sativum	common cis-acting element in promoter and enhancer regions
Glyma.04G200600.3.Wm82.a4.v1	CAAT-box	CAAT	1914	4	+	Nicotiana glutinosa
Glyma.04G200600.3.Wm82.a4.v1	CAAT-box	CAAT	1916	4	-	Nicotiana glutinosa
Glyma.04G200600.3.Wm82.a4.v1	CAAT-box	CAAT	1920	4	+	Nicotiana glutinosa
Glyma.04G200600.3.Wm82.a4.v1	CAAT-box	CAAT	1962	4	+	Nicotiana glutinosa
Glyma.04G200600.3.Wm82.a4.v1	CAAT-box	CCAAT	1974	5	+	Arabidopsis thaliana	common cis-acting element in promoter and enhancer regions
Glyma.04G200600.3.Wm82.a4.v1	CAAT-box	CAAT	1975	4	+	Nicotiana glutinosa
Glyma.04G200600.3.Wm82.a4.v1	CAAT-box	CCAAT	2028	5	+	Arabidopsis thaliana	common cis-acting element in promoter and enhancer regions
Glyma.04G200600.3.Wm82.a4.v1	CAAT-box	CAAT	2029	4	+	Nicotiana glutinosa
Glyma.04G200600.3.Wm82.a4.v1	CAAT-box	CAAAT	2143	5	+	Pisum sativum	common cis-acting element in promoter and enhancer regions
Glyma.04G200600.3.Wm82.a4.v1	CAAT-box	CCAAT	2167	5	-	Arabidopsis thaliana	common cis-acting element in promoter and enhancer regions
Glyma.04G200600.3.Wm82.a4.v1	CAAT-box	CAAT	2179	4	-	Nicotiana glutinosa
Glyma.04G200600.3.Wm82.a4.v1	CAAT-box	CAAT	2199	4	-	Nicotiana glutinosa
Glyma.04G200600.3.Wm82.a4.v1	CAAT-box	CAAT	2341	4	-	Nicotiana glutinosa
Glyma.04G200600.3.Wm82.a4.v1	CAAT-box	CAAT	2362	4	+	Nicotiana glutinosa
Glyma.04G200600.3.Wm82.a4.v1	GCN4_motif	TGAGTCA	595	7	-	Oryza sativa	cis-regulatory element involved in endosperm expression
Glyma.04G200600.3.Wm82.a4.v1	ABRE	ACGTG	1187	5	-	Arabidopsis thaliana	cis-acting element involved in the abscisic acid responsiveness
Glyma.04G200600.3.Wm82.a4.v1	ARE	AAACCA	435	6	+	Zea mays	cis-acting regulatory element essential for the anaerobic induction
Glyma.04G200600.3.Wm82.a4.v1	ARE	AAACCA	707	6	+	Zea mays	cis-acting regulatory element essential for the anaerobic induction
Glyma.04G200600.3.Wm82.a4.v1	ARE	AAACCA	2265	6	+	Zea mays	cis-acting regulatory element essential for the anaerobic induction
Glyma.04G200600.3.Wm82.a4.v1	GA-motif	ATAGATAA	794	8	-	Arabidopsis thaliana	part of a light responsive element
Glyma.04G200600.3.Wm82.a4.v1	Box II -like sequence	TCCGTGTACCA	286	10	-	Oryza sativa	cis-acting regulatory element
Glyma.04G200600.3.Wm82.a4.v1	P-box	CCTTTTG	115	7	+	Oryza sativa	gibberellin-responsive element
Glyma.04G200600.3.Wm82.a4.v1	TCT-motif	TCTTAC	106	6	-	Arabidopsis thaliana	part of a light responsive element
Glyma.04G200600.3.Wm82.a4.v1	TCT-motif	TCTTAC	1477	6	-	Arabidopsis thaliana	part of a light responsive element
Glyma.04G200600.3.Wm82.a4.v1	TCT-motif	TCTTAC	1993	6	+	Arabidopsis thaliana	part of a light responsive element
Glyma.04G200600.3.Wm82.a4.v1	TGACG-motif	TGACG	1189	5	-	Hordeum vulgare	cis-acting regulatory element involved in the MeJA-responsiveness
Glyma.04G200600.3.Wm82.a4.v1	TGACG-motif	TGACG	1490	5	+	Hordeum vulgare	cis-acting regulatory element involved in the MeJA-responsiveness
Glyma.04G200600.3.Wm82.a4.v1	TGACG-motif	TGACG	1999	5	-	Hordeum vulgare	cis-acting regulatory element involved in the MeJA-responsiveness
Glyma.04G200600.3.Wm82.a4.v1	GT1-motif	GGTTAA	125	6	+	Arabidopsis thaliana	light responsive element
Glyma.04G200600.3.Wm82.a4.v1	GT1-motif	GGTTAA	504	6	-	Arabidopsis thaliana	light responsive element
Glyma.04G200600.3.Wm82.a4.v1	GT1-motif	GGTTAA	2170	6	+	Arabidopsis thaliana	light responsive element
Glyma.04G200600.3.Wm82.a4.v1	GT1-motif	GGTTAA	2223	6	+	Arabidopsis thaliana	light responsive element
Glyma.04G200600.3.Wm82.a4.v1	Unnamed__1	GAATTTAATTAA	484	11	-	Glycine max	60K protein binding site
Glyma.04G200600.3.Wm82.a4.v1	Unnamed__1	GAATTTAATTAA	1840	12	+	Glycine max	60K protein binding site
Glyma.04G200600.3.Wm82.a4.v1		motif_sequence	44	4	-	organism	short_function
Glyma.04G200600.3.Wm82.a4.v1		motif_sequence	834	4	-	organism	short_function
Glyma.04G200600.3.Wm82.a4.v1		motif_sequence	984	4	-	organism	short_function
Glyma.04G200600.3.Wm82.a4.v1		motif_sequence	1041	4	-	organism	short_function
Glyma.04G200600.3.Wm82.a4.v1		motif_sequence	1127	4	+	organism	short_function
Glyma.04G200600.3.Wm82.a4.v1		motif_sequence	1218	4	+	organism	short_function
Glyma.04G200600.3.Wm82.a4.v1		motif_sequence	1288	4	-	organism	short_function
Glyma.04G200600.3.Wm82.a4.v1		motif_sequence	1885	4	-	organism	short_function
Glyma.04G200600.3.Wm82.a4.v1		motif_sequence	2060	4	+	organism	short_function
Glyma.04G200600.3.Wm82.a4.v1		motif_sequence	2381	4	+	organism	short_function
Glyma.04G200600.3.Wm82.a4.v1	MYC	CAATTG	555	6	+	Arabidopsis thaliana
Glyma.04G200600.3.Wm82.a4.v1	MYC	CAATTG	1539	6	-	Arabidopsis thaliana
Glyma.04G200600.3.Wm82.a4.v1	MYC	CAATTG	1914	6	-	Arabidopsis thaliana
Glyma.04G200600.3.Wm82.a4.v1	MYC	CATTTG	2143	6	-	Arabidopsis thaliana
Glyma.04G200600.3.Wm82.a4.v1	Unnamed__4	CTCC	44	4	-	Petroselinum hortense
Glyma.04G200600.3.Wm82.a4.v1	Unnamed__4	CTCC	56	4	+	Petroselinum hortense
Glyma.04G200600.3.Wm82.a4.v1	Unnamed__4	CTCC	76	4	+	Petroselinum hortense
Glyma.04G200600.3.Wm82.a4.v1	Unnamed__4	CTCC	113	4	+	Petroselinum hortense
Glyma.04G200600.3.Wm82.a4.v1	Unnamed__4	CTCC	349	4	-	Petroselinum hortense
Glyma.04G200600.3.Wm82.a4.v1	Unnamed__4	CTCC	355	4	-	Petroselinum hortense
Glyma.04G200600.3.Wm82.a4.v1	Unnamed__4	CTCC	370	4	-	Petroselinum hortense
Glyma.04G200600.3.Wm82.a4.v1	Unnamed__4	CTCC	979	4	-	Petroselinum hortense
Glyma.04G200600.3.Wm82.a4.v1	Unnamed__4	CTCC	1007	4	+	Petroselinum hortense
Glyma.04G200600.3.Wm82.a4.v1	Unnamed__4	CTCC	2035	4	+	Petroselinum hortense
Glyma.04G200600.3.Wm82.a4.v1	Unnamed__4	CTCC	2110	4	+	Petroselinum hortense
Glyma.04G200600.3.Wm82.a4.v1	Unnamed__4	CTCC	2238	4	+	Petroselinum hortense
Glyma.04G200600.3.Wm82.a4.v1	Unnamed__4	CTCC	2243	4	+	Petroselinum hortense
Glyma.04G200600.3.Wm82.a4.v1	Unnamed__4	CTCC	2429	4	+	Petroselinum hortense
Glyma.04G200600.3.Wm82.a4.v1	Myb-binding site	CAACAG	2327	6	+	Nicotiana tabacum
Glyma.04G200600.3.Wm82.a4.v1	as-1	TGACG	1189	5	-	Arabidopsis thaliana
Glyma.04G200600.3.Wm82.a4.v1	as-1	TGACG	1490	5	+	Arabidopsis thaliana
Glyma.04G200600.3.Wm82.a4.v1	as-1	TGACG	1999	5	-	Arabidopsis thaliana
Glyma.04G200600.3.Wm82.a4.v1	W box	TTGACC	1028	6	+	Arabidopsis thaliana
Glyma.04G200600.3.Wm82.a4.v1	W box	TTGACC	1158	6	-	Arabidopsis thaliana
Glyma.04G200600.3.Wm82.a4.v1	W box	TTGACC	2212	6	+	Arabidopsis thaliana
Glyma.04G200600.3.Wm82.a4.v1	G-box	CACGTC	1187	6	+	Zea mays	cis-acting regulatory element involved in light responsiveness
Glyma.04G200600.3.Wm82.a4.v1	G-box	CACGAC	1957	6	+	Zea mays	cis-acting regulatory element involved in light responsiveness
Glyma.04G200600.3.Wm82.a4.v1	G-box	CACGAC	2002	6	+	Zea mays	cis-acting regulatory element involved in light responsiveness
Glyma.04G200600.3.Wm82.a4.v1	TCA	TCATCTTCAT	1678	9	-	Pisum sativum
Glyma.04G200600.3.Wm82.a4.v1	TATA	TATAAAAT	1424	8	-	Arabidopsis thaliana
Glyma.04G200600.3.Wm82.a4.v1	TATA	TATAAAAT	1607	8	-	Arabidopsis thaliana
Glyma.04G200600.3.Wm82.a4.v1	O2-site	GTTGACGTGA	1186	9	-	Zea mays	cis-acting regulatory element involved in zein metabolism regulation
Glyma.04G200600.3.Wm82.a4.v1	AT~TATA-box	TATATAAA	754	8	-	Arabidopsis thaliana
Glyma.04G200600.3.Wm82.a4.v1	AT~TATA-box	TATATA	756	6	+	Arabidopsis thaliana
Glyma.04G200600.3.Wm82.a4.v1	AT~TATA-box	TATATA	867	6	+	Arabidopsis thaliana
Glyma.04G200600.3.Wm82.a4.v1	AT~TATA-box	TATATA	869	6	+	Arabidopsis thaliana
Glyma.04G200600.3.Wm82.a4.v1	AT~TATA-box	TATATA	1293	6	-	Arabidopsis thaliana
Glyma.04G200600.3.Wm82.a4.v1	AT~TATA-box	TATATA	1316	6	-	Arabidopsis thaliana
Glyma.04G200600.3.Wm82.a4.v1	AT~TATA-box	TATATA	1465	6	-	Arabidopsis thaliana
Glyma.04G200600.3.Wm82.a4.v1	AT~TATA-box	TATATA	1515	6	-	Arabidopsis thaliana
Glyma.04G200600.3.Wm82.a4.v1	AT~TATA-box	TATATA	1517	6	-	Arabidopsis thaliana
Glyma.04G200600.3.Wm82.a4.v1	AT-rich element	ATAGAAATCAA	1558	10	-	Glycine max	binding site of AT-rich DNA binding protein (ATBP-1)
Glyma.04G200600.3.Wm82.a4.v1	TATA-box	ATATAA	135	6	+	Brassica oleracea	core promoter element around -30 of transcription start
Glyma.04G200600.3.Wm82.a4.v1	TATA-box	TATA	136	4	+	Arabidopsis thaliana	core promoter element around -30 of transcription start
Glyma.04G200600.3.Wm82.a4.v1	TATA-box	TATTTAAA	207	8	+	Arabidopsis thaliana	core promoter element around -30 of transcription start
Glyma.04G200600.3.Wm82.a4.v1	TATA-box	ATTATA	221	6	+	Brassica napus	core promoter element around -30 of transcription start
Glyma.04G200600.3.Wm82.a4.v1	TATA-box	TATAA	222	5	-	Arabidopsis thaliana	core promoter element around -30 of transcription start
Glyma.04G200600.3.Wm82.a4.v1	TATA-box	TATA	223	4	+	Arabidopsis thaliana	core promoter element around -30 of transcription start
Glyma.04G200600.3.Wm82.a4.v1	TATA-box	TATAAAA	239	7	-	Pisum sativum	core promoter element around -30 of transcription start
Glyma.04G200600.3.Wm82.a4.v1	TATA-box	TATAAA	240	6	-	Helianthus annuus	core promoter element around -30 of transcription start
Glyma.04G200600.3.Wm82.a4.v1	TATA-box	TATAA	241	5	-	Arabidopsis thaliana	core promoter element around -30 of transcription start
Glyma.04G200600.3.Wm82.a4.v1	TATA-box	TATA	242	4	+	Arabidopsis thaliana	core promoter element around -30 of transcription start
Glyma.04G200600.3.Wm82.a4.v1	TATA-box	TATA	314	4	+	Arabidopsis thaliana	core promoter element around -30 of transcription start
Glyma.04G200600.3.Wm82.a4.v1	TATA-box	TATA	405	4	+	Arabidopsis thaliana	core promoter element around -30 of transcription start
Glyma.04G200600.3.Wm82.a4.v1	TATA-box	ATATAA	440	6	+	Brassica oleracea	core promoter element around -30 of transcription start
Glyma.04G200600.3.Wm82.a4.v1	TATA-box	TATA	441	4	+	Arabidopsis thaliana	core promoter element around -30 of transcription start
Glyma.04G200600.3.Wm82.a4.v1	TATA-box	TATAAA	610	6	-	Helianthus annuus	core promoter element around -30 of transcription start
Glyma.04G200600.3.Wm82.a4.v1	TATA-box	TATAA	611	5	-	Arabidopsis thaliana	core promoter element around -30 of transcription start
Glyma.04G200600.3.Wm82.a4.v1	TATA-box	TATA	612	4	+	Arabidopsis thaliana	core promoter element around -30 of transcription start
Glyma.04G200600.3.Wm82.a4.v1	TATA-box	TATAAA	651	6	-	Helianthus annuus	core promoter element around -30 of transcription start
Glyma.04G200600.3.Wm82.a4.v1	TATA-box	TATAA	652	5	-	Arabidopsis thaliana	core promoter element around -30 of transcription start
Glyma.04G200600.3.Wm82.a4.v1	TATA-box	TATA	653	4	+	Arabidopsis thaliana	core promoter element around -30 of transcription start
Glyma.04G200600.3.Wm82.a4.v1	TATA-box	ATTATA	662	6	+	Brassica napus	core promoter element around -30 of transcription start
Glyma.04G200600.3.Wm82.a4.v1	TATA-box	TATAA	663	5	-	Arabidopsis thaliana	core promoter element around -30 of transcription start
Glyma.04G200600.3.Wm82.a4.v1	TATA-box	TATA	664	4	+	Arabidopsis thaliana	core promoter element around -30 of transcription start
Glyma.04G200600.3.Wm82.a4.v1	TATA-box	TATA	678	4	+	Arabidopsis thaliana	core promoter element around -30 of transcription start
Glyma.04G200600.3.Wm82.a4.v1	TATA-box	TATA	745	4	+	Arabidopsis thaliana	core promoter element around -30 of transcription start
Glyma.04G200600.3.Wm82.a4.v1	TATA-box	taTATAAAtc	752	9	-	Arabidopsis thaliana	core promoter element around -30 of transcription start
Glyma.04G200600.3.Wm82.a4.v1	TATA-box	TATAAAT	753	7	-	Brassica juncea	core promoter element around -30 of transcription start
Glyma.04G200600.3.Wm82.a4.v1	TATA-box	TATAAA	754	6	-	Helianthus annuus	core promoter element around -30 of transcription start
Glyma.04G200600.3.Wm82.a4.v1	TATA-box	TATATAA	755	7	-	Arabidopsis thaliana	core promoter element around -30 of transcription start
Glyma.04G200600.3.Wm82.a4.v1	TATA-box	TATATA	756	6	+	Arabidopsis thaliana	core promoter element around -30 of transcription start
Glyma.04G200600.3.Wm82.a4.v1	TATA-box	ATATAT	757	6	+	Brassica napus	core promoter element around -30 of transcription start
Glyma.04G200600.3.Wm82.a4.v1	TATA-box	TATA	758	4	+	Arabidopsis thaliana	core promoter element around -30 of transcription start
Glyma.04G200600.3.Wm82.a4.v1	TATA-box	TACAAAA	815	7	-	Oryza sativa	core promoter element around -30 of transcription start
Glyma.04G200600.3.Wm82.a4.v1	TATA-box	TATATA	867	6	+	Arabidopsis thaliana	core promoter element around -30 of transcription start
Glyma.04G200600.3.Wm82.a4.v1	TATA-box	ATATAT	868	6	+	Brassica napus	core promoter element around -30 of transcription start
Glyma.04G200600.3.Wm82.a4.v1	TATA-box	TATATA	869	6	+	Arabidopsis thaliana	core promoter element around -30 of transcription start
Glyma.04G200600.3.Wm82.a4.v1	TATA-box	ATATAT	870	6	+	Brassica napus	core promoter element around -30 of transcription start
Glyma.04G200600.3.Wm82.a4.v1	TATA-box	TATA	871	4	+	Arabidopsis thaliana	core promoter element around -30 of transcription start
Glyma.04G200600.3.Wm82.a4.v1	TATA-box	ATATAT	882	6	+	Brassica napus	core promoter element around -30 of transcription start
Glyma.04G200600.3.Wm82.a4.v1	TATA-box	TATA	883	4	+	Arabidopsis thaliana	core promoter element around -30 of transcription start
Glyma.04G200600.3.Wm82.a4.v1	TATA-box	TATACA	935	6	-	Helianthus annuus	core promoter element around -30 of transcription start
Glyma.04G200600.3.Wm82.a4.v1	TATA-box	TATA	937	4	+	Arabidopsis thaliana	core promoter element around -30 of transcription start
Glyma.04G200600.3.Wm82.a4.v1	TATA-box	TATTTAAA	1058	8	-	Arabidopsis thaliana	core promoter element around -30 of transcription start
Glyma.04G200600.3.Wm82.a4.v1	TATA-box	ATATAT	1123	6	+	Brassica napus	core promoter element around -30 of transcription start
Glyma.04G200600.3.Wm82.a4.v1	TATA-box	TATA	1124	4	+	Arabidopsis thaliana	core promoter element around -30 of transcription start
Glyma.04G200600.3.Wm82.a4.v1	TATA-box	ATATAA	1135	6	+	Brassica oleracea	core promoter element around -30 of transcription start
Glyma.04G200600.3.Wm82.a4.v1	TATA-box	TATA	1136	4	+	Arabidopsis thaliana	core promoter element around -30 of transcription start
Glyma.04G200600.3.Wm82.a4.v1	TATA-box	ATATAT	1280	6	-	Brassica napus	core promoter element around -30 of transcription start
Glyma.04G200600.3.Wm82.a4.v1	TATA-box	TATA	1281	4	-	Arabidopsis thaliana	core promoter element around -30 of transcription start
Glyma.04G200600.3.Wm82.a4.v1	TATA-box	ATATAT	1292	6	-	Brassica napus	core promoter element around -30 of transcription start
Glyma.04G200600.3.Wm82.a4.v1	TATA-box	TATATA	1293	6	-	Arabidopsis thaliana	core promoter element around -30 of transcription start
Glyma.04G200600.3.Wm82.a4.v1	TATA-box	ATATAA	1294	6	+	Brassica oleracea	core promoter element around -30 of transcription start
Glyma.04G200600.3.Wm82.a4.v1	TATA-box	TATA	1295	4	-	Arabidopsis thaliana	core promoter element around -30 of transcription start
Glyma.04G200600.3.Wm82.a4.v1	TATA-box	TATATAA	1315	7	-	Arabidopsis thaliana	core promoter element around -30 of transcription start
Glyma.04G200600.3.Wm82.a4.v1	TATA-box	TATATA	1316	6	-	Arabidopsis thaliana	core promoter element around -30 of transcription start
Glyma.04G200600.3.Wm82.a4.v1	TATA-box	ATATAA	1317	6	+	Brassica oleracea	core promoter element around -30 of transcription start
Glyma.04G200600.3.Wm82.a4.v1	TATA-box	TATA	1318	4	-	Arabidopsis thaliana	core promoter element around -30 of transcription start
Glyma.04G200600.3.Wm82.a4.v1	TATA-box	TATA	1363	4	-	Arabidopsis thaliana	core promoter element around -30 of transcription start
Glyma.04G200600.3.Wm82.a4.v1	TATA-box	TATAAAA	1425	7	-	Pisum sativum	core promoter element around -30 of transcription start
Glyma.04G200600.3.Wm82.a4.v1	TATA-box	TATAAA	1426	6	-	Helianthus annuus	core promoter element around -30 of transcription start
Glyma.04G200600.3.Wm82.a4.v1	TATA-box	TATAA	1427	5	-	Arabidopsis thaliana	core promoter element around -30 of transcription start
Glyma.04G200600.3.Wm82.a4.v1	TATA-box	TATA	1428	4	-	Arabidopsis thaliana	core promoter element around -30 of transcription start
Glyma.04G200600.3.Wm82.a4.v1	TATA-box	ATATAT	1464	6	-	Brassica napus	core promoter element around -30 of transcription start
Glyma.04G200600.3.Wm82.a4.v1	TATA-box	TATATA	1465	6	-	Arabidopsis thaliana	core promoter element around -30 of transcription start
Glyma.04G200600.3.Wm82.a4.v1	TATA-box	ATATAT	1466	6	-	Brassica napus	core promoter element around -30 of transcription start
Glyma.04G200600.3.Wm82.a4.v1	TATA-box	TATA	1467	4	-	Arabidopsis thaliana	core promoter element around -30 of transcription start
Glyma.04G200600.3.Wm82.a4.v1	TATA-box	TACATAAA	1472	8	-	Oryza sativa	core promoter element around -30 of transcription start
Glyma.04G200600.3.Wm82.a4.v1	TATA-box	TATA	1510	4	-	Arabidopsis thaliana	core promoter element around -30 of transcription start
Glyma.04G200600.3.Wm82.a4.v1	TATA-box	TATATA	1515	6	-	Arabidopsis thaliana	core promoter element around -30 of transcription start
Glyma.04G200600.3.Wm82.a4.v1	TATA-box	ATATAT	1516	6	-	Brassica napus	core promoter element around -30 of transcription start
Glyma.04G200600.3.Wm82.a4.v1	TATA-box	TATATA	1517	6	-	Arabidopsis thaliana	core promoter element around -30 of transcription start
Glyma.04G200600.3.Wm82.a4.v1	TATA-box	ATATAA	1518	6	+	Brassica oleracea	core promoter element around -30 of transcription start
Glyma.04G200600.3.Wm82.a4.v1	TATA-box	TATA	1519	4	-	Arabidopsis thaliana	core promoter element around -30 of transcription start
Glyma.04G200600.3.Wm82.a4.v1	TATA-box	TATAA	1545	5	-	Arabidopsis thaliana	core promoter element around -30 of transcription start
Glyma.04G200600.3.Wm82.a4.v1	TATA-box	TATA	1546	4	-	Arabidopsis thaliana	core promoter element around -30 of transcription start
Glyma.04G200600.3.Wm82.a4.v1	TATA-box	taTATAAAtc	1560	9	-	Arabidopsis thaliana	core promoter element around -30 of transcription start
Glyma.04G200600.3.Wm82.a4.v1	TATA-box	TATAAAT	1561	7	-	Brassica juncea	core promoter element around -30 of transcription start
Glyma.04G200600.3.Wm82.a4.v1	TATA-box	TATAAA	1562	6	-	Helianthus annuus	core promoter element around -30 of transcription start
Glyma.04G200600.3.Wm82.a4.v1	TATA-box	TATAA	1563	5	-	Arabidopsis thaliana	core promoter element around -30 of transcription start
Glyma.04G200600.3.Wm82.a4.v1	TATA-box	TATA	1564	4	-	Arabidopsis thaliana	core promoter element around -30 of transcription start
Glyma.04G200600.3.Wm82.a4.v1	TATA-box	ATATAT	1588	6	-	Brassica napus	core promoter element around -30 of transcription start
Glyma.04G200600.3.Wm82.a4.v1	TATA-box	TATA	1589	4	-	Arabidopsis thaliana	core promoter element around -30 of transcription start
Glyma.04G200600.3.Wm82.a4.v1	TATA-box	ATATAA	1599	6	+	Brassica oleracea	core promoter element around -30 of transcription start
Glyma.04G200600.3.Wm82.a4.v1	TATA-box	TATA	1600	4	-	Arabidopsis thaliana	core promoter element around -30 of transcription start
Glyma.04G200600.3.Wm82.a4.v1	TATA-box	TATAAAA	1608	7	-	Pisum sativum	core promoter element around -30 of transcription start
Glyma.04G200600.3.Wm82.a4.v1	TATA-box	TATAAA	1609	6	-	Helianthus annuus	core promoter element around -30 of transcription start
Glyma.04G200600.3.Wm82.a4.v1	TATA-box	TATAA	1610	5	-	Arabidopsis thaliana	core promoter element around -30 of transcription start
Glyma.04G200600.3.Wm82.a4.v1	TATA-box	TATA	1611	4	-	Arabidopsis thaliana	core promoter element around -30 of transcription start
Glyma.04G200600.3.Wm82.a4.v1	TATA-box	ATATAA	1620	6	+	Brassica oleracea	core promoter element around -30 of transcription start
Glyma.04G200600.3.Wm82.a4.v1	TATA-box	TATA	1621	4	-	Arabidopsis thaliana	core promoter element around -30 of transcription start
Glyma.04G200600.3.Wm82.a4.v1	TATA-box	ATTATA	1625	6	+	Brassica napus	core promoter element around -30 of transcription start
Glyma.04G200600.3.Wm82.a4.v1	TATA-box	TATAA	1626	5	-	Arabidopsis thaliana	core promoter element around -30 of transcription start
Glyma.04G200600.3.Wm82.a4.v1	TATA-box	TATA	1627	4	-	Arabidopsis thaliana	core promoter element around -30 of transcription start
Glyma.04G200600.3.Wm82.a4.v1	TATA-box	TATA	1709	4	-	Arabidopsis thaliana	core promoter element around -30 of transcription start
Glyma.04G200600.3.Wm82.a4.v1	TATA-box	TATA	1736	4	-	Arabidopsis thaliana	core promoter element around -30 of transcription start
Glyma.04G200600.3.Wm82.a4.v1	TATA-box	ATATAT	1820	6	-	Brassica napus	core promoter element around -30 of transcription start
Glyma.04G200600.3.Wm82.a4.v1	TATA-box	TATA	1821	4	-	Arabidopsis thaliana	core promoter element around -30 of transcription start
Glyma.04G200600.3.Wm82.a4.v1	TATA-box	ccTATAAAaa	1974	9	+	Arabidopsis thaliana	core promoter element around -30 of transcription start
Glyma.04G200600.3.Wm82.a4.v1	AP-1	TGAGTTAG	1349	8	+	Arabidopsis thaliana
Glyma.04G200600.3.Wm82.a4.v1	Box 4	ATTAAT	231	6	+	Petroselinum crispum	part of a conserved DNA module involved in light responsiveness
Glyma.04G200600.3.Wm82.a4.v1	Box 4	ATTAAT	452	6	+	Petroselinum crispum	part of a conserved DNA module involved in light responsiveness
Glyma.04G200600.3.Wm82.a4.v1	Box 4	ATTAAT	487	6	+	Petroselinum crispum	part of a conserved DNA module involved in light responsiveness
Glyma.04G200600.3.Wm82.a4.v1	Box 4	ATTAAT	1632	6	-	Petroselinum crispum	part of a conserved DNA module involved in light responsiveness
Glyma.04G200600.3.Wm82.a4.v1	Box 4	ATTAAT	1727	6	-	Petroselinum crispum	part of a conserved DNA module involved in light responsiveness
Glyma.04G200600.3.Wm82.a4.v1	Box 4	ATTAAT	1731	6	-	Petroselinum crispum	part of a conserved DNA module involved in light responsiveness
Glyma.04G200600.3.Wm82.a4.v1	Box 4	ATTAAT	1847	6	-	Petroselinum crispum	part of a conserved DNA module involved in light responsiveness
Glyma.04G200600.3.Wm82.a4.v1	MYB-like sequence	TAACCA	124	6	-	Arabidopsis thaliana
Glyma.04G200600.3.Wm82.a4.v1	MYB-like sequence	TAACCA	428	6	+	Arabidopsis thaliana
Glyma.04G200600.3.Wm82.a4.v1	MYB-like sequence	TAACCA	2169	6	-	Arabidopsis thaliana
Glyma.04G200600.3.Wm82.a4.v1	MYB-like sequence	TAACCA	2222	6	-	Arabidopsis thaliana
Glyma.04G200600.3.Wm82.a4.v1	MRE	AACCTAA	1298	7	+	Petroselinum crispum	MYB binding site involved in light responsiveness
Glyma.04G200600.3.Wm82.a4.v1	MRE	AACCTAA	1353	7	-	Petroselinum crispum	MYB binding site involved in light responsiveness
Glyma.04G200600.3.Wm82.a4.v1	MRE	AACCTAA	2399	7	-	Petroselinum crispum	MYB binding site involved in light responsiveness
Glyma.04G200600.3.Wm82.a4.v1	ERE	ATTTTAAA	775	8	+	Nicotiana glutinos
Glyma.04G200600.3.Wm82.a4.v1	ERE	ATTTTAAA	1225	8	-	Nicotiana glutinos
Glyma.04G200600.3.Wm82.a4.v1	ERE	ATTTTAAA	1392	8	+	Nicotiana glutinos
Glyma.04G200600.3.Wm82.a4.v1	ERE	ATTTTAAA	1650	8	-	Nicotiana glutinos
Glyma.04G200600.3.Wm82.a4.v1	Myb	TAACTG	414	6	+	Arabidopsis thaliana
Glyma.04G200600.3.Wm82.a4.v1	Unnamed__2	AACCTAACCT	2396	10	-	Petroselinum hortense
Glyma.04G200600.3.Wm82.a4.v1	CGTCA-motif	CGTCA	1189	5	+	Hordeum vulgare	cis-acting regulatory element involved in the MeJA-responsiveness
Glyma.04G200600.3.Wm82.a4.v1	CGTCA-motif	CGTCA	1490	5	-	Hordeum vulgare	cis-acting regulatory element involved in the MeJA-responsiveness
Glyma.04G200600.3.Wm82.a4.v1	CGTCA-motif	CGTCA	1999	5	+	Hordeum vulgare	cis-acting regulatory element involved in the MeJA-responsiveness
Glyma.04G200600.3.Wm82.a4.v1	Unnamed__6	taTAAATATct	1519	10	+	Zea mays
Glyma.04G200600.3.Wm82.a4.v1	Unnamed__6	taTAAATATct	1600	10	+	Zea mays
Glyma.04G200600.3.Wm82.a4.v1	WRE3	CCACCT	372	6	-	Pisum sativum
Glyma.04G200600.3.Wm82.a4.v1	AAGAA-motif	GAAAGAA	941	7	+	Avena sativa
Glyma.04G200600.3.Wm82.a4.v1	AAGAA-motif	GAAAGAA	2367	7	-	Avena sativa
Glyma.04G200600.3.Wm82.a4.v1	MYB	TAACCA	124	6	-	Arabidopsis thaliana
Glyma.04G200600.3.Wm82.a4.v1	MYB	TAACCA	428	6	+	Arabidopsis thaliana
Glyma.04G200600.3.Wm82.a4.v1	MYB	TAACCA	2169	6	-	Arabidopsis thaliana
Glyma.04G200600.3.Wm82.a4.v1	MYB	TAACCA	2222	6	-	Arabidopsis thaliana
Glyma.04G200600.3.Wm82.a4.v1	MYB	CAACAG	2327	6	+	Arabidopsis thaliana
Glyma.04G200600.3.Wm82.a4.v1	STRE	AGGGG	73	5	-	Arabidopsis thaliana
Glyma.04G200600.3.Wm82.a4.v1	STRE	AGGGG	365	5	+	Arabidopsis thaliana
Glyma.04G200600.3.Wm82.a4.v1	STRE	AGGGG	2100	5	-	Arabidopsis thaliana
Glyma.04G200600.3.Wm82.a4.v1	STRE	AGGGG	2122	5	-	Arabidopsis thaliana
Glyma.04G200600.3.Wm82.a4.v1	STRE	AGGGG	2240	5	-	Arabidopsis thaliana
Glyma.04G200600.3.Wm82.a4.v1	STRE	AGGGG	2250	5	-	Arabidopsis thaliana
Glyma.04G254200.1.Wm82.a4.v1	CGTCA-motif	CGTCA	1899	5	-	Hordeum vulgare	cis-acting regulatory element involved in the MeJA-responsiveness
Glyma.04G254200.1.Wm82.a4.v1	CGTCA-motif	CGTCA	2320	5	-	Hordeum vulgare	cis-acting regulatory element involved in the MeJA-responsiveness
Glyma.04G254200.1.Wm82.a4.v1	TCCC-motif	TCTCCCT	1518	7	-	Spinacia oleracea	part of a light responsive element
Glyma.04G254200.1.Wm82.a4.v1	TCCC-motif	TCTCCCT	2225	7	-	Spinacia oleracea	part of a light responsive element
Glyma.04G254200.1.Wm82.a4.v1	STRE	AGGGG	2113	5	-	Arabidopsis thaliana
Glyma.04G254200.1.Wm82.a4.v1	STRE	AGGGG	2364	5	-	Arabidopsis thaliana
Glyma.04G254200.1.Wm82.a4.v1	MYB	TAACCA	913	6	-	Arabidopsis thaliana
Glyma.04G254200.1.Wm82.a4.v1	MYB	TAACCA	1191	6	-	Arabidopsis thaliana
Glyma.04G254200.1.Wm82.a4.v1	MYB	CAACCA	1539	6	+	Arabidopsis thaliana
Glyma.04G254200.1.Wm82.a4.v1	MYB	TAACCA	2117	6	-	Arabidopsis thaliana
Glyma.04G254200.1.Wm82.a4.v1	MYB	TAACCA	2278	6	-	Arabidopsis thaliana
Glyma.04G254200.1.Wm82.a4.v1	MYB	TAACCA	2468	6	+	Arabidopsis thaliana
Glyma.04G254200.1.Wm82.a4.v1	AAGAA-motif	gGTAAAGAAA	1421	9	+	Avena sativa
Glyma.04G254200.1.Wm82.a4.v1	AAGAA-motif	GAAAGAA	1639	7	+	Avena sativa
Glyma.04G254200.1.Wm82.a4.v1	Myc	TCTCTTA	1284	7	-	Arabidopsis thaliana
Glyma.04G254200.1.Wm82.a4.v1	Myc	TCTCTTA	2301	7	+	Arabidopsis thaliana
Glyma.04G254200.1.Wm82.a4.v1	chs-CMA2a	TCACTTGA	264	8	-	Petroselinum crispum	part of a light responsive element
Glyma.04G254200.1.Wm82.a4.v1	TATA-box	TATA	55	4	+	Arabidopsis thaliana	core promoter element around -30 of transcription start
Glyma.04G254200.1.Wm82.a4.v1	TATA-box	TATAAAA	101	7	-	Pisum sativum	core promoter element around -30 of transcription start
Glyma.04G254200.1.Wm82.a4.v1	TATA-box	TATAAA	102	6	-	Helianthus annuus	core promoter element around -30 of transcription start
Glyma.04G254200.1.Wm82.a4.v1	TATA-box	TATAA	103	5	-	Arabidopsis thaliana	core promoter element around -30 of transcription start
Glyma.04G254200.1.Wm82.a4.v1	TATA-box	TATA	104	4	+	Arabidopsis thaliana	core promoter element around -30 of transcription start
Glyma.04G254200.1.Wm82.a4.v1	TATA-box	ATTATA	108	6	+	Brassica napus	core promoter element around -30 of transcription start
Glyma.04G254200.1.Wm82.a4.v1	TATA-box	TATAA	109	5	-	Arabidopsis thaliana	core promoter element around -30 of transcription start
Glyma.04G254200.1.Wm82.a4.v1	TATA-box	TATA	110	4	+	Arabidopsis thaliana	core promoter element around -30 of transcription start
Glyma.04G254200.1.Wm82.a4.v1	TATA-box	TATA	192	4	+	Arabidopsis thaliana	core promoter element around -30 of transcription start
Glyma.04G254200.1.Wm82.a4.v1	TATA-box	TATAA	340	5	-	Arabidopsis thaliana	core promoter element around -30 of transcription start
Glyma.04G254200.1.Wm82.a4.v1	TATA-box	TATA	341	4	+	Arabidopsis thaliana	core promoter element around -30 of transcription start
Glyma.04G254200.1.Wm82.a4.v1	TATA-box	TATA	367	4	+	Arabidopsis thaliana	core promoter element around -30 of transcription start
Glyma.04G254200.1.Wm82.a4.v1	TATA-box	ATATAT	414	6	+	Brassica napus	core promoter element around -30 of transcription start
Glyma.04G254200.1.Wm82.a4.v1	TATA-box	TATA	415	4	+	Arabidopsis thaliana	core promoter element around -30 of transcription start
Glyma.04G254200.1.Wm82.a4.v1	TATA-box	TACAAAA	559	7	-	Oryza sativa	core promoter element around -30 of transcription start
Glyma.04G254200.1.Wm82.a4.v1	TATA-box	TATA	610	4	+	Arabidopsis thaliana	core promoter element around -30 of transcription start
Glyma.04G254200.1.Wm82.a4.v1	TATA-box	TATA	637	4	+	Arabidopsis thaliana	core promoter element around -30 of transcription start
Glyma.04G254200.1.Wm82.a4.v1	TATA-box	TATAAAA	666	7	-	Pisum sativum	core promoter element around -30 of transcription start
Glyma.04G254200.1.Wm82.a4.v1	TATA-box	TATAAA	667	6	-	Helianthus annuus	core promoter element around -30 of transcription start
Glyma.04G254200.1.Wm82.a4.v1	TATA-box	TATAA	668	5	-	Arabidopsis thaliana	core promoter element around -30 of transcription start
Glyma.04G254200.1.Wm82.a4.v1	TATA-box	TATA	669	4	+	Arabidopsis thaliana	core promoter element around -30 of transcription start
Glyma.04G254200.1.Wm82.a4.v1	TATA-box	TATAA	678	5	-	Arabidopsis thaliana	core promoter element around -30 of transcription start
Glyma.04G254200.1.Wm82.a4.v1	TATA-box	TATA	679	4	+	Arabidopsis thaliana	core promoter element around -30 of transcription start
Glyma.04G254200.1.Wm82.a4.v1	TATA-box	TATAAA	714	6	-	Helianthus annuus	core promoter element around -30 of transcription start
Glyma.04G254200.1.Wm82.a4.v1	TATA-box	TATAA	715	5	-	Arabidopsis thaliana	core promoter element around -30 of transcription start
Glyma.04G254200.1.Wm82.a4.v1	TATA-box	TATA	716	4	+	Arabidopsis thaliana	core promoter element around -30 of transcription start
Glyma.04G254200.1.Wm82.a4.v1	TATA-box	TATA	760	4	+	Arabidopsis thaliana	core promoter element around -30 of transcription start
Glyma.04G254200.1.Wm82.a4.v1	TATA-box	ATATAA	771	6	+	Brassica oleracea	core promoter element around -30 of transcription start
Glyma.04G254200.1.Wm82.a4.v1	TATA-box	TATA	772	4	+	Arabidopsis thaliana	core promoter element around -30 of transcription start
Glyma.04G254200.1.Wm82.a4.v1	TATA-box	TATA	778	4	+	Arabidopsis thaliana	core promoter element around -30 of transcription start
Glyma.04G254200.1.Wm82.a4.v1	TATA-box	ATTATA	786	6	+	Brassica napus	core promoter element around -30 of transcription start
Glyma.04G254200.1.Wm82.a4.v1	TATA-box	TATAA	787	5	-	Arabidopsis thaliana	core promoter element around -30 of transcription start
Glyma.04G254200.1.Wm82.a4.v1	TATA-box	TATA	788	4	+	Arabidopsis thaliana	core promoter element around -30 of transcription start
Glyma.04G254200.1.Wm82.a4.v1	TATA-box	ATTATA	838	6	+	Brassica napus	core promoter element around -30 of transcription start
Glyma.04G254200.1.Wm82.a4.v1	TATA-box	TATATAA	839	7	-	Arabidopsis thaliana	core promoter element around -30 of transcription start
Glyma.04G254200.1.Wm82.a4.v1	TATA-box	TATATA	840	6	+	Arabidopsis thaliana	core promoter element around -30 of transcription start
Glyma.04G254200.1.Wm82.a4.v1	TATA-box	ATATAA	841	6	+	Brassica oleracea	core promoter element around -30 of transcription start
Glyma.04G254200.1.Wm82.a4.v1	TATA-box	TATA	842	4	+	Arabidopsis thaliana	core promoter element around -30 of transcription start
Glyma.04G254200.1.Wm82.a4.v1	TATA-box	ATATAA	859	6	+	Brassica oleracea	core promoter element around -30 of transcription start
Glyma.04G254200.1.Wm82.a4.v1	TATA-box	TATA	860	4	+	Arabidopsis thaliana	core promoter element around -30 of transcription start
Glyma.04G254200.1.Wm82.a4.v1	TATA-box	TATA	866	4	+	Arabidopsis thaliana	core promoter element around -30 of transcription start
Glyma.04G254200.1.Wm82.a4.v1	TATA-box	TATA	893	4	+	Arabidopsis thaliana	core promoter element around -30 of transcription start
Glyma.04G254200.1.Wm82.a4.v1	TATA-box	TATA	934	4	+	Arabidopsis thaliana	core promoter element around -30 of transcription start
Glyma.04G254200.1.Wm82.a4.v1	TATA-box	ATATAA	1052	6	+	Brassica oleracea	core promoter element around -30 of transcription start
Glyma.04G254200.1.Wm82.a4.v1	TATA-box	TATA	1053	4	+	Arabidopsis thaliana	core promoter element around -30 of transcription start
Glyma.04G254200.1.Wm82.a4.v1	TATA-box	TATA	1124	4	+	Arabidopsis thaliana	core promoter element around -30 of transcription start
Glyma.04G254200.1.Wm82.a4.v1	TATA-box	TATA	1157	4	+	Arabidopsis thaliana	core promoter element around -30 of transcription start
Glyma.04G254200.1.Wm82.a4.v1	TATA-box	TATAA	1227	5	-	Arabidopsis thaliana	core promoter element around -30 of transcription start
Glyma.04G254200.1.Wm82.a4.v1	TATA-box	TATA	1228	4	+	Arabidopsis thaliana	core promoter element around -30 of transcription start
Glyma.04G254200.1.Wm82.a4.v1	TATA-box	TATA	1235	4	+	Arabidopsis thaliana	core promoter element around -30 of transcription start
Glyma.04G254200.1.Wm82.a4.v1	TATA-box	taTATAAAtc	1241	9	-	Arabidopsis thaliana	core promoter element around -30 of transcription start
Glyma.04G254200.1.Wm82.a4.v1	TATA-box	TATAAA	1243	6	-	Helianthus annuus	core promoter element around -30 of transcription start
Glyma.04G254200.1.Wm82.a4.v1	TATA-box	TATATAA	1244	7	-	Arabidopsis thaliana	core promoter element around -30 of transcription start
Glyma.04G254200.1.Wm82.a4.v1	TATA-box	TATATA	1245	6	+	Arabidopsis thaliana	core promoter element around -30 of transcription start
Glyma.04G254200.1.Wm82.a4.v1	TATA-box	ATATAA	1246	6	+	Brassica oleracea	core promoter element around -30 of transcription start
Glyma.04G254200.1.Wm82.a4.v1	TATA-box	TATA	1247	4	+	Arabidopsis thaliana	core promoter element around -30 of transcription start
Glyma.04G254200.1.Wm82.a4.v1	TATA-box	ATATAT	1255	6	+	Brassica napus	core promoter element around -30 of transcription start
Glyma.04G254200.1.Wm82.a4.v1	TATA-box	TATATA	1256	6	+	Arabidopsis thaliana	core promoter element around -30 of transcription start
Glyma.04G254200.1.Wm82.a4.v1	TATA-box	ATATAT	1257	6	+	Brassica napus	core promoter element around -30 of transcription start
Glyma.04G254200.1.Wm82.a4.v1	TATA-box	TATA	1258	4	+	Arabidopsis thaliana	core promoter element around -30 of transcription start
Glyma.04G254200.1.Wm82.a4.v1	TATA-box	ccTATAAAaa	1278	9	-	Arabidopsis thaliana	core promoter element around -30 of transcription start
Glyma.04G254200.1.Wm82.a4.v1	TATA-box	TATAAAA	1279	7	-	Pisum sativum	core promoter element around -30 of transcription start
Glyma.04G254200.1.Wm82.a4.v1	TATA-box	TATAAA	1280	6	-	Helianthus annuus	core promoter element around -30 of transcription start
Glyma.04G254200.1.Wm82.a4.v1	TATA-box	TATAA	1281	5	-	Arabidopsis thaliana	core promoter element around -30 of transcription start
Glyma.04G254200.1.Wm82.a4.v1	TATA-box	TATA	1282	4	-	Arabidopsis thaliana	core promoter element around -30 of transcription start
Glyma.04G254200.1.Wm82.a4.v1	TATA-box	ATATAT	1292	6	-	Brassica napus	core promoter element around -30 of transcription start
Glyma.04G254200.1.Wm82.a4.v1	TATA-box	TATA	1293	4	-	Arabidopsis thaliana	core promoter element around -30 of transcription start
Glyma.04G254200.1.Wm82.a4.v1	TATA-box	TATACA	1395	6	-	Helianthus annuus	core promoter element around -30 of transcription start
Glyma.04G254200.1.Wm82.a4.v1	TATA-box	TATA	1397	4	-	Arabidopsis thaliana	core promoter element around -30 of transcription start
Glyma.04G254200.1.Wm82.a4.v1	TATA-box	TATA	1494	4	-	Arabidopsis thaliana	core promoter element around -30 of transcription start
Glyma.04G254200.1.Wm82.a4.v1	TATA-box	TATAA	1629	5	-	Arabidopsis thaliana	core promoter element around -30 of transcription start
Glyma.04G254200.1.Wm82.a4.v1	TATA-box	TATA	1630	4	-	Arabidopsis thaliana	core promoter element around -30 of transcription start
Glyma.04G254200.1.Wm82.a4.v1	TATA-box	TATA	1687	4	-	Arabidopsis thaliana	core promoter element around -30 of transcription start
Glyma.04G254200.1.Wm82.a4.v1	TATA-box	TATAAAT	1692	7	-	Brassica juncea	core promoter element around -30 of transcription start
Glyma.04G254200.1.Wm82.a4.v1	TATA-box	TATAAA	1693	6	-	Helianthus annuus	core promoter element around -30 of transcription start
Glyma.04G254200.1.Wm82.a4.v1	TATA-box	TATAA	1694	5	-	Arabidopsis thaliana	core promoter element around -30 of transcription start
Glyma.04G254200.1.Wm82.a4.v1	TATA-box	TATA	1695	4	-	Arabidopsis thaliana	core promoter element around -30 of transcription start
Glyma.04G254200.1.Wm82.a4.v1	TATA-box	TATA	1865	4	-	Arabidopsis thaliana	core promoter element around -30 of transcription start
Glyma.04G254200.1.Wm82.a4.v1	TATA-box	TATATA	2368	6	-	Arabidopsis thaliana	core promoter element around -30 of transcription start
Glyma.04G254200.1.Wm82.a4.v1	TATA-box	ATATAT	2369	6	-	Brassica napus	core promoter element around -30 of transcription start
Glyma.04G254200.1.Wm82.a4.v1	TATA-box	TATA	2370	4	-	Arabidopsis thaliana	core promoter element around -30 of transcription start
Glyma.04G254200.1.Wm82.a4.v1	AT-rich element	ATAGAAATCAA	817	10	+	Glycine max	binding site of AT-rich DNA binding protein (ATBP-1)
Glyma.04G254200.1.Wm82.a4.v1	AT-rich element	ATAGAAATCAA	2156	10	+	Glycine max	binding site of AT-rich DNA binding protein (ATBP-1)
Glyma.04G254200.1.Wm82.a4.v1	TATA	TATAAAAT	110	8	+	Arabidopsis thaliana
Glyma.04G254200.1.Wm82.a4.v1	TATA	TATAAAAT	1053	8	+	Arabidopsis thaliana
Glyma.04G254200.1.Wm82.a4.v1	AT~TATA-box	TATATA	840	6	+	Arabidopsis thaliana
Glyma.04G254200.1.Wm82.a4.v1	AT~TATA-box	TATATAAA	1243	8	-	Arabidopsis thaliana
Glyma.04G254200.1.Wm82.a4.v1	AT~TATA-box	TATATA	1245	6	+	Arabidopsis thaliana
Glyma.04G254200.1.Wm82.a4.v1	AT~TATA-box	TATATA	1256	6	+	Arabidopsis thaliana
Glyma.04G254200.1.Wm82.a4.v1	AT~TATA-box	TATATA	2368	6	-	Arabidopsis thaliana
Glyma.04G254200.1.Wm82.a4.v1	O2-site	GTTGACGTGA	1897	9	+	Zea mays	cis-acting regulatory element involved in zein metabolism regulation
Glyma.04G254200.1.Wm82.a4.v1	G-box	TAACACGTAG	428	9	-	Brassica oleracea	cis-acting regulatory element involved in light responsiveness
Glyma.04G254200.1.Wm82.a4.v1	G-box	TAACACGTAG	1203	9	-	Brassica oleracea	cis-acting regulatory element involved in light responsiveness
Glyma.04G254200.1.Wm82.a4.v1	G-box	CACGTC	1900	6	-	Zea mays	cis-acting regulatory element involved in light responsiveness
Glyma.04G254200.1.Wm82.a4.v1	Myb	TAACTG	1325	6	-	Arabidopsis thaliana
Glyma.04G254200.1.Wm82.a4.v1	Myb	TAACTG	1454	6	+	Arabidopsis thaliana
Glyma.04G254200.1.Wm82.a4.v1	ERE	ATTTTAAA	1484	8	+	Nicotiana glutinos
Glyma.04G254200.1.Wm82.a4.v1	ERE	ATTTCATA	2039	8	+	Nicotiana glutinos
Glyma.04G254200.1.Wm82.a4.v1	MYB-like sequence	TAACCA	913	6	-	Arabidopsis thaliana
Glyma.04G254200.1.Wm82.a4.v1	MYB-like sequence	TAACCA	1191	6	-	Arabidopsis thaliana
Glyma.04G254200.1.Wm82.a4.v1	MYB-like sequence	TAACCA	2117	6	-	Arabidopsis thaliana
Glyma.04G254200.1.Wm82.a4.v1	MYB-like sequence	TAACCA	2278	6	-	Arabidopsis thaliana
Glyma.04G254200.1.Wm82.a4.v1	MYB-like sequence	TAACCA	2468	6	+	Arabidopsis thaliana
Glyma.04G254200.1.Wm82.a4.v1	CCAAT-box	CAACGG	2446	6	-	Hordeum vulgare	MYBHv1 binding site
Glyma.04G254200.1.Wm82.a4.v1	Box 4	ATTAAT	170	6	+	Petroselinum crispum	part of a conserved DNA module involved in light responsiveness
Glyma.04G254200.1.Wm82.a4.v1	Box 4	ATTAAT	569	6	+	Petroselinum crispum	part of a conserved DNA module involved in light responsiveness
Glyma.04G254200.1.Wm82.a4.v1	Box 4	ATTAAT	1590	6	-	Petroselinum crispum	part of a conserved DNA module involved in light responsiveness
Glyma.04G254200.1.Wm82.a4.v1	Box 4	ATTAAT	2152	6	-	Petroselinum crispum	part of a conserved DNA module involved in light responsiveness
Glyma.04G254200.1.Wm82.a4.v1	Box 4	ATTAAT	2217	6	-	Petroselinum crispum	part of a conserved DNA module involved in light responsiveness
Glyma.04G254200.1.Wm82.a4.v1	Unnamed__4	CTCC	67	4	-	Petroselinum hortense
Glyma.04G254200.1.Wm82.a4.v1	Unnamed__4	CTCC	284	4	+	Petroselinum hortense
Glyma.04G254200.1.Wm82.a4.v1	Unnamed__4	CTCC	1214	4	+	Petroselinum hortense
Glyma.04G254200.1.Wm82.a4.v1	Unnamed__4	CTCC	1218	4	+	Petroselinum hortense
Glyma.04G254200.1.Wm82.a4.v1	Unnamed__4	CTCC	1520	4	-	Petroselinum hortense
Glyma.04G254200.1.Wm82.a4.v1	Unnamed__4	CTCC	1849	4	-	Petroselinum hortense
Glyma.04G254200.1.Wm82.a4.v1	Unnamed__4	CTCC	2103	4	-	Petroselinum hortense
Glyma.04G254200.1.Wm82.a4.v1	Unnamed__4	CTCC	2227	4	-	Petroselinum hortense
Glyma.04G254200.1.Wm82.a4.v1	Unnamed__4	CTCC	2271	4	-	Petroselinum hortense
Glyma.04G254200.1.Wm82.a4.v1	Unnamed__4	CTCC	2358	4	+	Petroselinum hortense
Glyma.04G254200.1.Wm82.a4.v1	AuxRR-core	GGTCCAT	91	7	+	Nicotiana tabacum	cis-acting regulatory element involved in auxin responsiveness
Glyma.04G254200.1.Wm82.a4.v1	MYC	CATGTG	59	6	-	Arabidopsis thaliana
Glyma.04G254200.1.Wm82.a4.v1	MYC	CATGTG	61	6	+	Arabidopsis thaliana
Glyma.04G254200.1.Wm82.a4.v1	MYC	CATTTG	706	6	-	Arabidopsis thaliana
Glyma.04G254200.1.Wm82.a4.v1	MYC	CATTTG	1409	6	+	Arabidopsis thaliana
Glyma.04G254200.1.Wm82.a4.v1	MYB recognition site	CCGTTG	2446	6	+	Arabidopsis thaliana
Glyma.04G254200.1.Wm82.a4.v1		motif_sequence	323	4	+	organism	short_function
Glyma.04G254200.1.Wm82.a4.v1		motif_sequence	399	4	+	organism	short_function
Glyma.04G254200.1.Wm82.a4.v1		motif_sequence	443	4	-	organism	short_function
Glyma.04G254200.1.Wm82.a4.v1		motif_sequence	1339	4	-	organism	short_function
Glyma.04G254200.1.Wm82.a4.v1		motif_sequence	1514	4	-	organism	short_function
Glyma.04G254200.1.Wm82.a4.v1		motif_sequence	1520	4	-	organism	short_function
Glyma.04G254200.1.Wm82.a4.v1		motif_sequence	1928	4	+	organism	short_function
Glyma.04G254200.1.Wm82.a4.v1		motif_sequence	2080	4	-	organism	short_function
Glyma.04G254200.1.Wm82.a4.v1		motif_sequence	2227	4	-	organism	short_function
Glyma.04G254200.1.Wm82.a4.v1		motif_sequence	2259	4	-	organism	short_function
Glyma.04G254200.1.Wm82.a4.v1		motif_sequence	2356	4	+	organism	short_function
Glyma.04G254200.1.Wm82.a4.v1	G-Box	CACGTT	2146	6	+	Pisum sativum	cis-acting regulatory element involved in light responsiveness
Glyma.04G254200.1.Wm82.a4.v1	as-1	TGACG	1899	5	+	Arabidopsis thaliana
Glyma.04G254200.1.Wm82.a4.v1	as-1	TGACG	2320	5	+	Arabidopsis thaliana
Glyma.04G254200.1.Wm82.a4.v1	ARE	AAACCA	739	6	+	Zea mays	cis-acting regulatory element essential for the anaerobic induction
Glyma.04G254200.1.Wm82.a4.v1	ARE	AAACCA	1240	6	-	Zea mays	cis-acting regulatory element essential for the anaerobic induction
Glyma.04G254200.1.Wm82.a4.v1	ARE	AAACCA	1533	6	+	Zea mays	cis-acting regulatory element essential for the anaerobic induction
Glyma.04G254200.1.Wm82.a4.v1	ARE	AAACCA	1654	6	+	Zea mays	cis-acting regulatory element essential for the anaerobic induction
Glyma.04G254200.1.Wm82.a4.v1	ARE	AAACCA	1957	6	-	Zea mays	cis-acting regulatory element essential for the anaerobic induction
Glyma.04G254200.1.Wm82.a4.v1	TCA-element	CCATCTTTTT	94	9	+	Nicotiana tabacum	cis-acting element involved in salicylic acid responsiveness
Glyma.04G254200.1.Wm82.a4.v1	ABRE	ACGTG	1901	5	+	Arabidopsis thaliana	cis-acting element involved in the abscisic acid responsiveness
Glyma.04G254200.1.Wm82.a4.v1	ABRE	ACGTG	2146	5	-	Arabidopsis thaliana	cis-acting element involved in the abscisic acid responsiveness
Glyma.04G254200.1.Wm82.a4.v1	CAAT-box	CAAAT	80	5	+	Pisum sativum	common cis-acting element in promoter and enhancer regions
Glyma.04G254200.1.Wm82.a4.v1	CAAT-box	CCAAT	88	5	-	Arabidopsis thaliana	common cis-acting element in promoter and enhancer regions
Glyma.04G254200.1.Wm82.a4.v1	CAAT-box	CCAAT	122	5	-	Arabidopsis thaliana	common cis-acting element in promoter and enhancer regions
Glyma.04G254200.1.Wm82.a4.v1	CAAT-box	CAAT	155	4	-	Nicotiana glutinosa
Glyma.04G254200.1.Wm82.a4.v1	CAAT-box	CAAT	215	4	-	Nicotiana glutinosa
Glyma.04G254200.1.Wm82.a4.v1	CAAT-box	CAAAT	247	5	-	Pisum sativum	common cis-acting element in promoter and enhancer regions
Glyma.04G254200.1.Wm82.a4.v1	CAAT-box	CAAT	372	4	+	Nicotiana glutinosa
Glyma.04G254200.1.Wm82.a4.v1	CAAT-box	CAAT	628	4	-	Nicotiana glutinosa
Glyma.04G254200.1.Wm82.a4.v1	CAAT-box	CAAAT	633	5	+	Pisum sativum	common cis-acting element in promoter and enhancer regions
Glyma.04G254200.1.Wm82.a4.v1	CAAT-box	CAAT	695	4	+	Nicotiana glutinosa
Glyma.04G254200.1.Wm82.a4.v1	CAAT-box	CAAAT	706	5	+	Pisum sativum	common cis-acting element in promoter and enhancer regions
Glyma.04G254200.1.Wm82.a4.v1	CAAT-box	CAAT	749	4	+	Nicotiana glutinosa
Glyma.04G254200.1.Wm82.a4.v1	CAAT-box	CAAT	781	4	-	Nicotiana glutinosa
Glyma.04G254200.1.Wm82.a4.v1	CAAT-box	CCAAT	929	5	-	Arabidopsis thaliana	common cis-acting element in promoter and enhancer regions
Glyma.04G254200.1.Wm82.a4.v1	CAAT-box	CAAT	962	4	-	Nicotiana glutinosa
Glyma.04G254200.1.Wm82.a4.v1	CAAT-box	CAAT	968	4	+	Nicotiana glutinosa
Glyma.04G254200.1.Wm82.a4.v1	CAAT-box	CCAAT	1040	5	-	Arabidopsis thaliana	common cis-acting element in promoter and enhancer regions
Glyma.04G254200.1.Wm82.a4.v1	CAAT-box	CAAT	1130	4	+	Nicotiana glutinosa
Glyma.04G254200.1.Wm82.a4.v1	CAAT-box	CCAAT	1189	5	-	Arabidopsis thaliana	common cis-acting element in promoter and enhancer regions
Glyma.04G254200.1.Wm82.a4.v1	CAAT-box	CAAT	1232	4	+	Nicotiana glutinosa
Glyma.04G254200.1.Wm82.a4.v1	CAAT-box	CAAT	1274	4	+	Nicotiana glutinosa
Glyma.04G254200.1.Wm82.a4.v1	CAAT-box	CAAAT	1316	5	+	Pisum sativum	common cis-acting element in promoter and enhancer regions
Glyma.04G254200.1.Wm82.a4.v1	CAAT-box	CAAT	1347	4	+	Nicotiana glutinosa
Glyma.04G254200.1.Wm82.a4.v1	CAAT-box	CAAT	1367	4	-	Nicotiana glutinosa
Glyma.04G254200.1.Wm82.a4.v1	CAAT-box	CAAT	1390	4	-	Nicotiana glutinosa
Glyma.04G254200.1.Wm82.a4.v1	CAAT-box	CAAAT	1410	5	-	Pisum sativum	common cis-acting element in promoter and enhancer regions
Glyma.04G254200.1.Wm82.a4.v1	CAAT-box	CAAT	1436	4	-	Nicotiana glutinosa
Glyma.04G254200.1.Wm82.a4.v1	CAAT-box	CCAAT	1542	5	+	Arabidopsis thaliana	common cis-acting element in promoter and enhancer regions
Glyma.04G254200.1.Wm82.a4.v1	CAAT-box	CAAT	1543	4	+	Nicotiana glutinosa
Glyma.04G254200.1.Wm82.a4.v1	CAAT-box	CAAT	1562	4	-	Nicotiana glutinosa
Glyma.04G254200.1.Wm82.a4.v1	CAAT-box	CAAAT	1568	5	-	Pisum sativum	common cis-acting element in promoter and enhancer regions
Glyma.04G254200.1.Wm82.a4.v1	CAAT-box	CAAT	1585	4	-	Nicotiana glutinosa
Glyma.04G254200.1.Wm82.a4.v1	CAAT-box	CCAAT	1599	5	-	Arabidopsis thaliana	common cis-acting element in promoter and enhancer regions
Glyma.04G254200.1.Wm82.a4.v1	CAAT-box	CAAAT	1663	5	+	Pisum sativum	common cis-acting element in promoter and enhancer regions
Glyma.04G254200.1.Wm82.a4.v1	CAAT-box	CAAT	1868	4	-	Nicotiana glutinosa
Glyma.04G254200.1.Wm82.a4.v1	CAAT-box	CAAT	1880	4	+	Nicotiana glutinosa
Glyma.04G254200.1.Wm82.a4.v1	CAAT-box	CAAAT	1882	5	-	Pisum sativum	common cis-acting element in promoter and enhancer regions
Glyma.04G254200.1.Wm82.a4.v1	CAAT-box	CAAAT	1887	5	+	Pisum sativum	common cis-acting element in promoter and enhancer regions
Glyma.04G254200.1.Wm82.a4.v1	CAAT-box	CAAT	1890	4	-	Nicotiana glutinosa
Glyma.04G254200.1.Wm82.a4.v1	CAAT-box	CAAAT	2015	5	+	Pisum sativum	common cis-acting element in promoter and enhancer regions
Glyma.04G254200.1.Wm82.a4.v1	CAAT-box	CAAT	2018	4	-	Nicotiana glutinosa
Glyma.04G254200.1.Wm82.a4.v1	CAAT-box	CAAAT	2099	5	-	Pisum sativum	common cis-acting element in promoter and enhancer regions
Glyma.04G254200.1.Wm82.a4.v1	CAAT-box	CAAAT	2136	5	-	Pisum sativum	common cis-acting element in promoter and enhancer regions
Glyma.04G254200.1.Wm82.a4.v1	CAAT-box	CAAAT	2236	5	+	Pisum sativum	common cis-acting element in promoter and enhancer regions
Glyma.04G254200.1.Wm82.a4.v1	CAAT-box	CCAAT	2276	5	-	Arabidopsis thaliana	common cis-acting element in promoter and enhancer regions
Glyma.04G254200.1.Wm82.a4.v1	CAAT-box	CAAT	2338	4	-	Nicotiana glutinosa
Glyma.04G254200.1.Wm82.a4.v1	CAAT-box	CAAT	2508	4	+	Nicotiana glutinosa
Glyma.04G254200.1.Wm82.a4.v1	Unnamed__1	CGTGG	1955	5	+	Zea mays
Glyma.04G254200.1.Wm82.a4.v1	GT1-motif	GGTTAA	1149	6	+	Arabidopsis thaliana	light responsive element
Glyma.04G254200.1.Wm82.a4.v1	GT1-motif	GGTTAA	1192	6	+	Arabidopsis thaliana	light responsive element
Glyma.04G254200.1.Wm82.a4.v1	GT1-motif	GGTTAA	2118	6	+	Arabidopsis thaliana	light responsive element
Glyma.04G254200.1.Wm82.a4.v1	GT1-motif	GGTTAA	2279	6	+	Arabidopsis thaliana	light responsive element
Glyma.04G254200.1.Wm82.a4.v1	TGACG-motif	TGACG	1899	5	+	Hordeum vulgare	cis-acting regulatory element involved in the MeJA-responsiveness
Glyma.04G254200.1.Wm82.a4.v1	TGACG-motif	TGACG	2320	5	+	Hordeum vulgare	cis-acting regulatory element involved in the MeJA-responsiveness
Glyma.04G254200.1.Wm82.a4.v1	GATA-motif	AAGGATAAGG	1775	9	-	Solanum tuberosum	part of a light responsive element
Glyma.04G254200.1.Wm82.a4.v1	TCT-motif	TCTTAC	2048	6	+	Arabidopsis thaliana	part of a light responsive element
Glyma.05G143800.5.Wm82.a4.v1		motif_sequence	243	4	-	organism	short_function
Glyma.05G143800.5.Wm82.a4.v1		motif_sequence	591	4	+	organism	short_function
Glyma.05G143800.5.Wm82.a4.v1		motif_sequence	1229	4	+	organism	short_function
Glyma.05G143800.5.Wm82.a4.v1		motif_sequence	1324	4	-	organism	short_function
Glyma.05G143800.5.Wm82.a4.v1		motif_sequence	1383	4	-	organism	short_function
Glyma.05G143800.5.Wm82.a4.v1		motif_sequence	1485	4	+	organism	short_function
Glyma.05G143800.5.Wm82.a4.v1		motif_sequence	1506	4	+	organism	short_function
Glyma.05G143800.5.Wm82.a4.v1		motif_sequence	2110	4	-	organism	short_function
Glyma.05G143800.5.Wm82.a4.v1		motif_sequence	2375	4	-	organism	short_function
Glyma.05G143800.5.Wm82.a4.v1	MYB recognition site	CCGTTG	1821	6	+	Arabidopsis thaliana
Glyma.05G143800.5.Wm82.a4.v1	MYC	CATTTG	666	6	-	Arabidopsis thaliana
Glyma.05G143800.5.Wm82.a4.v1	MYC	CATGTG	1397	6	-	Arabidopsis thaliana
Glyma.05G143800.5.Wm82.a4.v1	MYC	CAATTG	2176	6	-	Arabidopsis thaliana
Glyma.05G143800.5.Wm82.a4.v1	CCGTCC-box	CCGTCC	1711	6	+	Petroselinum hortense
Glyma.05G143800.5.Wm82.a4.v1	Unnamed__4	CTCC	157	4	-	Petroselinum hortense
Glyma.05G143800.5.Wm82.a4.v1	Unnamed__4	CTCC	794	4	-	Petroselinum hortense
Glyma.05G143800.5.Wm82.a4.v1	Unnamed__4	CTCC	990	4	+	Petroselinum hortense
Glyma.05G143800.5.Wm82.a4.v1	Unnamed__4	CTCC	1200	4	+	Petroselinum hortense
Glyma.05G143800.5.Wm82.a4.v1	Unnamed__4	CTCC	1278	4	-	Petroselinum hortense
Glyma.05G143800.5.Wm82.a4.v1	Unnamed__4	CTCC	1508	4	+	Petroselinum hortense
Glyma.05G143800.5.Wm82.a4.v1	Unnamed__4	CTCC	1557	4	+	Petroselinum hortense
Glyma.05G143800.5.Wm82.a4.v1	Unnamed__4	CTCC	1560	4	+	Petroselinum hortense
Glyma.05G143800.5.Wm82.a4.v1	Unnamed__4	CTCC	1773	4	+	Petroselinum hortense
Glyma.05G143800.5.Wm82.a4.v1	Unnamed__4	CTCC	1855	4	-	Petroselinum hortense
Glyma.05G143800.5.Wm82.a4.v1	Unnamed__4	CTCC	1942	4	+	Petroselinum hortense
Glyma.05G143800.5.Wm82.a4.v1	Unnamed__4	CTCC	1970	4	-	Petroselinum hortense
Glyma.05G143800.5.Wm82.a4.v1	Unnamed__4	CTCC	2052	4	-	Petroselinum hortense
Glyma.05G143800.5.Wm82.a4.v1	Unnamed__4	CTCC	2141	4	-	Petroselinum hortense
Glyma.05G143800.5.Wm82.a4.v1	Unnamed__4	CTCC	2167	4	-	Petroselinum hortense
Glyma.05G143800.5.Wm82.a4.v1	Unnamed__4	CTCC	2364	4	-	Petroselinum hortense
Glyma.05G143800.5.Wm82.a4.v1	Unnamed__4	CTCC	2371	4	-	Petroselinum hortense
Glyma.05G143800.5.Wm82.a4.v1	WUN-motif	AAATTACT	136	8	+	Nicotiana glutinosa
Glyma.05G143800.5.Wm82.a4.v1	WUN-motif	AAATTACT	165	8	+	Nicotiana glutinosa
Glyma.05G143800.5.Wm82.a4.v1	ATCT-motif	AATCTAATCC	767	9	-	Pisum sativum	part of a conserved DNA module involved in light responsiveness
Glyma.05G143800.5.Wm82.a4.v1	W box	TTGACC	56	6	+	Arabidopsis thaliana
Glyma.05G143800.5.Wm82.a4.v1	Myb-binding site	CAACAG	1629	6	+	Nicotiana tabacum
Glyma.05G143800.5.Wm82.a4.v1	G-Box	CACGTT	1996	6	+	Pisum sativum	cis-acting regulatory element involved in light responsiveness
Glyma.05G143800.5.Wm82.a4.v1	TGA-element	AACGAC	1813	6	-	Brassica oleracea	auxin-responsive element
Glyma.05G143800.5.Wm82.a4.v1	CAAT-box	CAAT	55	4	-	Nicotiana glutinosa
Glyma.05G143800.5.Wm82.a4.v1	CAAT-box	CAAT	68	4	+	Nicotiana glutinosa
Glyma.05G143800.5.Wm82.a4.v1	CAAT-box	CAAAT	98	5	-	Pisum sativum	common cis-acting element in promoter and enhancer regions
Glyma.05G143800.5.Wm82.a4.v1	CAAT-box	CAAT	175	4	-	Nicotiana glutinosa
Glyma.05G143800.5.Wm82.a4.v1	CAAT-box	CAAT	255	4	+	Nicotiana glutinosa
Glyma.05G143800.5.Wm82.a4.v1	CAAT-box	CAAT	278	4	+	Nicotiana glutinosa
Glyma.05G143800.5.Wm82.a4.v1	CAAT-box	CAAT	358	4	+	Nicotiana glutinosa
Glyma.05G143800.5.Wm82.a4.v1	CAAT-box	CAAT	397	4	-	Nicotiana glutinosa
Glyma.05G143800.5.Wm82.a4.v1	CAAT-box	CAAT	425	4	-	Nicotiana glutinosa
Glyma.05G143800.5.Wm82.a4.v1	CAAT-box	CAAT	432	4	-	Nicotiana glutinosa
Glyma.05G143800.5.Wm82.a4.v1	CAAT-box	CAAT	454	4	+	Nicotiana glutinosa
Glyma.05G143800.5.Wm82.a4.v1	CAAT-box	CAAT	471	4	-	Nicotiana glutinosa
Glyma.05G143800.5.Wm82.a4.v1	CAAT-box	CAAT	495	4	+	Nicotiana glutinosa
Glyma.05G143800.5.Wm82.a4.v1	CAAT-box	CAAAT	504	5	-	Pisum sativum	common cis-acting element in promoter and enhancer regions
Glyma.05G143800.5.Wm82.a4.v1	CAAT-box	CAAAT	514	5	+	Pisum sativum	common cis-acting element in promoter and enhancer regions
Glyma.05G143800.5.Wm82.a4.v1	CAAT-box	CAAT	584	4	+	Nicotiana glutinosa
Glyma.05G143800.5.Wm82.a4.v1	CAAT-box	CAAAT	586	5	-	Pisum sativum	common cis-acting element in promoter and enhancer regions
Glyma.05G143800.5.Wm82.a4.v1	CAAT-box	CAAAT	596	5	+	Pisum sativum	common cis-acting element in promoter and enhancer regions
Glyma.05G143800.5.Wm82.a4.v1	CAAT-box	CAAAT	615	5	-	Pisum sativum	common cis-acting element in promoter and enhancer regions
Glyma.05G143800.5.Wm82.a4.v1	CAAT-box	CAAAT	646	5	-	Pisum sativum	common cis-acting element in promoter and enhancer regions
Glyma.05G143800.5.Wm82.a4.v1	CAAT-box	CAAAT	656	5	+	Pisum sativum	common cis-acting element in promoter and enhancer regions
Glyma.05G143800.5.Wm82.a4.v1	CAAT-box	CAAAT	666	5	+	Pisum sativum	common cis-acting element in promoter and enhancer regions
Glyma.05G143800.5.Wm82.a4.v1	CAAT-box	CAAAT	677	5	-	Pisum sativum	common cis-acting element in promoter and enhancer regions
Glyma.05G143800.5.Wm82.a4.v1	CAAT-box	CAAAT	687	5	+	Pisum sativum	common cis-acting element in promoter and enhancer regions
Glyma.05G143800.5.Wm82.a4.v1	CAAT-box	CAAAT	731	5	-	Pisum sativum	common cis-acting element in promoter and enhancer regions
Glyma.05G143800.5.Wm82.a4.v1	CAAT-box	CAAT	774	4	-	Nicotiana glutinosa
Glyma.05G143800.5.Wm82.a4.v1	CAAT-box	CAAT	803	4	-	Nicotiana glutinosa
Glyma.05G143800.5.Wm82.a4.v1	CAAT-box	CAAAT	858	5	+	Pisum sativum	common cis-acting element in promoter and enhancer regions
Glyma.05G143800.5.Wm82.a4.v1	CAAT-box	CAAAT	877	5	-	Pisum sativum	common cis-acting element in promoter and enhancer regions
Glyma.05G143800.5.Wm82.a4.v1	CAAT-box	CAAT	921	4	+	Nicotiana glutinosa
Glyma.05G143800.5.Wm82.a4.v1	CAAT-box	CAAT	944	4	-	Nicotiana glutinosa
Glyma.05G143800.5.Wm82.a4.v1	CAAT-box	CAAT	1022	4	+	Nicotiana glutinosa
Glyma.05G143800.5.Wm82.a4.v1	CAAT-box	CAAT	1046	4	+	Nicotiana glutinosa
Glyma.05G143800.5.Wm82.a4.v1	CAAT-box	CAAAT	1064	5	+	Pisum sativum	common cis-acting element in promoter and enhancer regions
Glyma.05G143800.5.Wm82.a4.v1	CAAT-box	CCAAT	1090	5	+	Arabidopsis thaliana	common cis-acting element in promoter and enhancer regions
Glyma.05G143800.5.Wm82.a4.v1	CAAT-box	CAAT	1091	4	+	Nicotiana glutinosa
Glyma.05G143800.5.Wm82.a4.v1	CAAT-box	CAAAT	1189	5	+	Pisum sativum	common cis-acting element in promoter and enhancer regions
Glyma.05G143800.5.Wm82.a4.v1	CAAT-box	CAAT	1227	4	+	Nicotiana glutinosa
Glyma.05G143800.5.Wm82.a4.v1	CAAT-box	CAAAT	1245	5	+	Pisum sativum	common cis-acting element in promoter and enhancer regions
Glyma.05G143800.5.Wm82.a4.v1	CAAT-box	CAAT	1288	4	-	Nicotiana glutinosa
Glyma.05G143800.5.Wm82.a4.v1	CAAT-box	CAAT	1368	4	-	Nicotiana glutinosa
Glyma.05G143800.5.Wm82.a4.v1	CAAT-box	CAAT	1582	4	+	Nicotiana glutinosa
Glyma.05G143800.5.Wm82.a4.v1	CAAT-box	CAAT	1680	4	-	Nicotiana glutinosa
Glyma.05G143800.5.Wm82.a4.v1	CAAT-box	CAAAT	1934	5	-	Pisum sativum	common cis-acting element in promoter and enhancer regions
Glyma.05G143800.5.Wm82.a4.v1	CAAT-box	CAAAT	2011	5	-	Pisum sativum	common cis-acting element in promoter and enhancer regions
Glyma.05G143800.5.Wm82.a4.v1	CAAT-box	CCAAT	2069	5	-	Arabidopsis thaliana	common cis-acting element in promoter and enhancer regions
Glyma.05G143800.5.Wm82.a4.v1	CAAT-box	CCAAT	2102	5	-	Arabidopsis thaliana	common cis-acting element in promoter and enhancer regions
Glyma.05G143800.5.Wm82.a4.v1	CAAT-box	CAAAT	2114	5	-	Pisum sativum	common cis-acting element in promoter and enhancer regions
Glyma.05G143800.5.Wm82.a4.v1	CAAT-box	CAAT	2176	4	+	Nicotiana glutinosa
Glyma.05G143800.5.Wm82.a4.v1	CAAT-box	CAAT	2178	4	-	Nicotiana glutinosa
Glyma.05G143800.5.Wm82.a4.v1	CAAT-box	CCAAT	2202	5	-	Arabidopsis thaliana	common cis-acting element in promoter and enhancer regions
Glyma.05G143800.5.Wm82.a4.v1	CAAT-box	CAAT	2213	4	-	Nicotiana glutinosa
Glyma.05G143800.5.Wm82.a4.v1	CAAT-box	CAAAT	2273	5	-	Pisum sativum	common cis-acting element in promoter and enhancer regions
Glyma.05G143800.5.Wm82.a4.v1	CAAT-box	CAAAT	2310	5	-	Pisum sativum	common cis-acting element in promoter and enhancer regions
Glyma.05G143800.5.Wm82.a4.v1	CAAT-box	CAAT	2359	4	-	Nicotiana glutinosa
Glyma.05G143800.5.Wm82.a4.v1	CAAT-box	CAAT	2390	4	-	Nicotiana glutinosa
Glyma.05G143800.5.Wm82.a4.v1	CAAT-box	CCAAT	2439	5	-	Arabidopsis thaliana	common cis-acting element in promoter and enhancer regions
Glyma.05G143800.5.Wm82.a4.v1	CAAT-box	CAAT	2468	4	-	Nicotiana glutinosa
Glyma.05G143800.5.Wm82.a4.v1	CAAT-box	CAAT	2499	4	-	Nicotiana glutinosa
Glyma.05G143800.5.Wm82.a4.v1	ABRE	AACCCGG	1902	7	-	Arabidopsis thaliana	cis-acting element involved in the abscisic acid responsiveness
Glyma.05G143800.5.Wm82.a4.v1	ABRE	ACGTG	1996	5	-	Arabidopsis thaliana	cis-acting element involved in the abscisic acid responsiveness
Glyma.05G143800.5.Wm82.a4.v1	TCA-element	CCATCTTTTT	2038	9	-	Nicotiana tabacum	cis-acting element involved in salicylic acid responsiveness
Glyma.05G143800.5.Wm82.a4.v1	ARE	AAACCA	538	6	-	Zea mays	cis-acting regulatory element essential for the anaerobic induction
Glyma.05G143800.5.Wm82.a4.v1	ARE	AAACCA	716	6	+	Zea mays	cis-acting regulatory element essential for the anaerobic induction
Glyma.05G143800.5.Wm82.a4.v1	ARE	AAACCA	1988	6	-	Zea mays	cis-acting regulatory element essential for the anaerobic induction
Glyma.05G143800.5.Wm82.a4.v1	ARE	AAACCA	2399	6	-	Zea mays	cis-acting regulatory element essential for the anaerobic induction
Glyma.05G143800.5.Wm82.a4.v1	TCT-motif	TCTTAC	661	6	+	Arabidopsis thaliana	part of a light responsive element
Glyma.05G143800.5.Wm82.a4.v1	TC-rich repeats	GTTTTCTTAC	1140	9	+	Nicotiana tabacum	cis-acting element involved in defense and stress responsiveness
Glyma.05G143800.5.Wm82.a4.v1	LTR	CCGAAA	1655	6	+	Hordeum vulgare	cis-acting element involved in low-temperature responsiveness
Glyma.05G143800.5.Wm82.a4.v1	GT1-motif	GGTTAA	951	6	+	Arabidopsis thaliana	light responsive element
Glyma.05G143800.5.Wm82.a4.v1	Unnamed__1	GAATTTAATTAA	551	11	-	Glycine max	60K protein binding site
Glyma.05G143800.5.Wm82.a4.v1	Unnamed__1	CGTGG	1380	5	+	Zea mays
Glyma.05G143800.5.Wm82.a4.v1	Unnamed__1	CGTGG	1809	5	+	Zea mays
Glyma.05G143800.5.Wm82.a4.v1	CCGTCC motif	CCGTCC	1711	6	+	Nicotiana tabacum
Glyma.05G143800.5.Wm82.a4.v1	A-box	CCGTCC	1711	6	+	Petroselinum crispum	cis-acting regulatory element
Glyma.05G143800.5.Wm82.a4.v1	TCCC-motif	TCTCCCT	1276	7	-	Spinacia oleracea	part of a light responsive element
Glyma.05G143800.5.Wm82.a4.v1	TCCC-motif	TCTCCCT	1507	7	+	Spinacia oleracea	part of a light responsive element
Glyma.05G143800.5.Wm82.a4.v1	chs-CMA1a	TTACTTAA	222	8	-	Daucus carota	part of a light responsive element
Glyma.05G143800.5.Wm82.a4.v1	AAGAA-motif	gGTAAAGAAA	1351	9	-	Avena sativa
Glyma.05G143800.5.Wm82.a4.v1	AAGAA-motif	GAAAGAA	1500	7	-	Avena sativa
Glyma.05G143800.5.Wm82.a4.v1	AE-box	AGAAACTT	818	8	+	Arabidopsis thaliana	part of a module for light response
Glyma.05G143800.5.Wm82.a4.v1	STRE	AGGGG	1770	5	-	Arabidopsis thaliana
Glyma.05G143800.5.Wm82.a4.v1	STRE	AGGGG	2330	5	+	Arabidopsis thaliana
Glyma.05G143800.5.Wm82.a4.v1	MYB	CAACAG	1629	6	+	Arabidopsis thaliana
Glyma.05G143800.5.Wm82.a4.v1	MYB	CAACCA	2204	6	-	Arabidopsis thaliana
Glyma.05G143800.5.Wm82.a4.v1	MYB	CAACCA	2262	6	-	Arabidopsis thaliana
Glyma.05G143800.5.Wm82.a4.v1	MYB	CAACCA	2320	6	-	Arabidopsis thaliana
Glyma.05G143800.5.Wm82.a4.v1	G-box	CACGAC	1638	6	+	Zea mays	cis-acting regulatory element involved in light responsiveness
Glyma.05G143800.5.Wm82.a4.v1	TATA-box	ATTATA	115	6	+	Brassica napus	core promoter element around -30 of transcription start
Glyma.05G143800.5.Wm82.a4.v1	TATA-box	TATAA	116	5	-	Arabidopsis thaliana	core promoter element around -30 of transcription start
Glyma.05G143800.5.Wm82.a4.v1	TATA-box	TATA	117	4	+	Arabidopsis thaliana	core promoter element around -30 of transcription start
Glyma.05G143800.5.Wm82.a4.v1	TATA-box	TATATTTATATTT	372	12	-	Avena sativa	core promoter element around -30 of transcription start
Glyma.05G143800.5.Wm82.a4.v1	TATA-box	ATATAA	374	6	+	Brassica oleracea	core promoter element around -30 of transcription start
Glyma.05G143800.5.Wm82.a4.v1	TATA-box	TATA	375	4	+	Arabidopsis thaliana	core promoter element around -30 of transcription start
Glyma.05G143800.5.Wm82.a4.v1	TATA-box	TATAAAT	380	7	-	Brassica juncea	core promoter element around -30 of transcription start
Glyma.05G143800.5.Wm82.a4.v1	TATA-box	TATAAA	381	6	-	Helianthus annuus	core promoter element around -30 of transcription start
Glyma.05G143800.5.Wm82.a4.v1	TATA-box	TATAA	382	5	-	Arabidopsis thaliana	core promoter element around -30 of transcription start
Glyma.05G143800.5.Wm82.a4.v1	TATA-box	TATA	383	4	+	Arabidopsis thaliana	core promoter element around -30 of transcription start
Glyma.05G143800.5.Wm82.a4.v1	TATA-box	TATACA	411	6	-	Helianthus annuus	core promoter element around -30 of transcription start
Glyma.05G143800.5.Wm82.a4.v1	TATA-box	TATA	413	4	+	Arabidopsis thaliana	core promoter element around -30 of transcription start
Glyma.05G143800.5.Wm82.a4.v1	TATA-box	ATTATA	456	6	+	Brassica napus	core promoter element around -30 of transcription start
Glyma.05G143800.5.Wm82.a4.v1	TATA-box	TATAA	457	5	-	Arabidopsis thaliana	core promoter element around -30 of transcription start
Glyma.05G143800.5.Wm82.a4.v1	TATA-box	TATA	458	4	+	Arabidopsis thaliana	core promoter element around -30 of transcription start
Glyma.05G143800.5.Wm82.a4.v1	TATA-box	TATA	464	4	+	Arabidopsis thaliana	core promoter element around -30 of transcription start
Glyma.05G143800.5.Wm82.a4.v1	TATA-box	TATA	907	4	+	Arabidopsis thaliana	core promoter element around -30 of transcription start
Glyma.05G143800.5.Wm82.a4.v1	TATA-box	TATAAAA	970	7	-	Pisum sativum	core promoter element around -30 of transcription start
Glyma.05G143800.5.Wm82.a4.v1	TATA-box	TATAAA	971	6	-	Helianthus annuus	core promoter element around -30 of transcription start
Glyma.05G143800.5.Wm82.a4.v1	TATA-box	TATAA	972	5	-	Arabidopsis thaliana	core promoter element around -30 of transcription start
Glyma.05G143800.5.Wm82.a4.v1	TATA-box	TATA	973	4	+	Arabidopsis thaliana	core promoter element around -30 of transcription start
Glyma.05G143800.5.Wm82.a4.v1	TATA-box	ccTATAAAaa	1090	9	+	Arabidopsis thaliana	core promoter element around -30 of transcription start
Glyma.05G143800.5.Wm82.a4.v1	TATA-box	TATA	1133	4	+	Arabidopsis thaliana	core promoter element around -30 of transcription start
Glyma.05G143800.5.Wm82.a4.v1	TATA-box	TATAAGAA	1143	8	-	Zea mays	core promoter element around -30 of transcription start
Glyma.05G143800.5.Wm82.a4.v1	TATA-box	TATAA	1146	5	-	Arabidopsis thaliana	core promoter element around -30 of transcription start
Glyma.05G143800.5.Wm82.a4.v1	TATA-box	TATA	1147	4	+	Arabidopsis thaliana	core promoter element around -30 of transcription start
Glyma.05G143800.5.Wm82.a4.v1	TATA-box	ATTATA	1170	6	+	Brassica napus	core promoter element around -30 of transcription start
Glyma.05G143800.5.Wm82.a4.v1	TATA-box	TATAA	1171	5	-	Arabidopsis thaliana	core promoter element around -30 of transcription start
Glyma.05G143800.5.Wm82.a4.v1	TATA-box	TATA	1172	4	+	Arabidopsis thaliana	core promoter element around -30 of transcription start
Glyma.05G143800.5.Wm82.a4.v1	TATA-box	TATA	1411	4	-	Arabidopsis thaliana	core promoter element around -30 of transcription start
Glyma.05G143800.5.Wm82.a4.v1	TATA-box	TATATTTATATTT	1418	12	-	Avena sativa	core promoter element around -30 of transcription start
Glyma.05G143800.5.Wm82.a4.v1	TATA-box	ATATAA	1420	6	+	Brassica oleracea	core promoter element around -30 of transcription start
Glyma.05G143800.5.Wm82.a4.v1	TATA-box	TATA	1421	4	-	Arabidopsis thaliana	core promoter element around -30 of transcription start
Glyma.05G143800.5.Wm82.a4.v1	TATA-box	ATATAA	1434	6	+	Brassica oleracea	core promoter element around -30 of transcription start
Glyma.05G143800.5.Wm82.a4.v1	TATA-box	TATA	1435	4	-	Arabidopsis thaliana	core promoter element around -30 of transcription start
Glyma.05G143800.5.Wm82.a4.v1	TATA-box	TATACA	1444	6	-	Helianthus annuus	core promoter element around -30 of transcription start
Glyma.05G143800.5.Wm82.a4.v1	TATA-box	TATA	1446	4	-	Arabidopsis thaliana	core promoter element around -30 of transcription start
Glyma.05G143800.5.Wm82.a4.v1	TATA-box	TATACA	1747	6	-	Helianthus annuus	core promoter element around -30 of transcription start
Glyma.05G143800.5.Wm82.a4.v1	TATA-box	TATA	1749	4	-	Arabidopsis thaliana	core promoter element around -30 of transcription start
Glyma.05G143800.5.Wm82.a4.v1	TATA-box	TATA	2023	4	-	Arabidopsis thaliana	core promoter element around -30 of transcription start
Glyma.05G143800.5.Wm82.a4.v1	Box 4	ATTAAT	293	6	+	Petroselinum crispum	part of a conserved DNA module involved in light responsiveness
Glyma.05G143800.5.Wm82.a4.v1	Box 4	ATTAAT	297	6	+	Petroselinum crispum	part of a conserved DNA module involved in light responsiveness
Glyma.05G143800.5.Wm82.a4.v1	Box 4	ATTAAT	500	6	+	Petroselinum crispum	part of a conserved DNA module involved in light responsiveness
Glyma.05G143800.5.Wm82.a4.v1	Box 4	ATTAAT	642	6	+	Petroselinum crispum	part of a conserved DNA module involved in light responsiveness
Glyma.05G143800.5.Wm82.a4.v1	Box 4	ATTAAT	748	6	+	Petroselinum crispum	part of a conserved DNA module involved in light responsiveness
Glyma.05G143800.5.Wm82.a4.v1	Box 4	ATTAAT	1346	6	-	Petroselinum crispum	part of a conserved DNA module involved in light responsiveness
Glyma.05G143800.5.Wm82.a4.v1	CCAAT-box	CAACGG	1821	6	-	Hordeum vulgare	MYBHv1 binding site
Glyma.05G143800.5.Wm82.a4.v1	MRE	AACCTAA	948	7	-	Petroselinum crispum	MYB binding site involved in light responsiveness
Glyma.05G143800.5.Wm82.a4.v1	ERE	ATTTTAAA	722	8	-	Nicotiana glutinos
Glyma.05G143800.5.Wm82.a4.v1	ERE	ATTTTAAA	752	8	+	Nicotiana glutinos
Glyma.05G143800.5.Wm82.a4.v1	ERE	ATTTTAAA	783	8	-	Nicotiana glutinos
Glyma.05G143800.5.Wm82.a4.v1	ERE	ATTTTAAA	868	8	-	Nicotiana glutinos
Glyma.05G200800.4.Wm82.a4.v1	ABRE	ACGTG	117	5	-	Arabidopsis thaliana	cis-acting element involved in the abscisic acid responsiveness
Glyma.05G200800.4.Wm82.a4.v1	ABRE	ACGTG	188	5	-	Arabidopsis thaliana	cis-acting element involved in the abscisic acid responsiveness
Glyma.05G200800.4.Wm82.a4.v1	Sp1	GGGCGG	1608	6	-	Oryza sativa	light responsive element
Glyma.05G200800.4.Wm82.a4.v1	ARE	AAACCA	1367	6	+	Zea mays	cis-acting regulatory element essential for the anaerobic induction
Glyma.05G200800.4.Wm82.a4.v1	ARE	AAACCA	1662	6	+	Zea mays	cis-acting regulatory element essential for the anaerobic induction
Glyma.05G200800.4.Wm82.a4.v1	ARE	AAACCA	1693	6	+	Zea mays	cis-acting regulatory element essential for the anaerobic induction
Glyma.05G200800.4.Wm82.a4.v1	CAAT-box	CAAT	63	4	-	Nicotiana glutinosa
Glyma.05G200800.4.Wm82.a4.v1	CAAT-box	CAAAT	73	5	+	Pisum sativum	common cis-acting element in promoter and enhancer regions
Glyma.05G200800.4.Wm82.a4.v1	CAAT-box	CAAT	80	4	-	Nicotiana glutinosa
Glyma.05G200800.4.Wm82.a4.v1	CAAT-box	CCAAT	84	5	+	Arabidopsis thaliana	common cis-acting element in promoter and enhancer regions
Glyma.05G200800.4.Wm82.a4.v1	CAAT-box	CAAT	85	4	+	Nicotiana glutinosa
Glyma.05G200800.4.Wm82.a4.v1	CAAT-box	CAAAT	99	5	-	Pisum sativum	common cis-acting element in promoter and enhancer regions
Glyma.05G200800.4.Wm82.a4.v1	CAAT-box	CAAT	163	4	-	Nicotiana glutinosa
Glyma.05G200800.4.Wm82.a4.v1	CAAT-box	CAAT	170	4	-	Nicotiana glutinosa
Glyma.05G200800.4.Wm82.a4.v1	CAAT-box	CAAAT	219	5	+	Pisum sativum	common cis-acting element in promoter and enhancer regions
Glyma.05G200800.4.Wm82.a4.v1	CAAT-box	CAAT	382	4	+	Nicotiana glutinosa
Glyma.05G200800.4.Wm82.a4.v1	CAAT-box	CAAT	465	4	+	Nicotiana glutinosa
Glyma.05G200800.4.Wm82.a4.v1	CAAT-box	CAAAT	483	5	-	Pisum sativum	common cis-acting element in promoter and enhancer regions
Glyma.05G200800.4.Wm82.a4.v1	CAAT-box	CAAAT	502	5	-	Pisum sativum	common cis-acting element in promoter and enhancer regions
Glyma.05G200800.4.Wm82.a4.v1	CAAT-box	CAAT	840	4	+	Nicotiana glutinosa
Glyma.05G200800.4.Wm82.a4.v1	CAAT-box	CAAAT	995	5	-	Pisum sativum	common cis-acting element in promoter and enhancer regions
Glyma.05G200800.4.Wm82.a4.v1	CAAT-box	CAAAT	1007	5	+	Pisum sativum	common cis-acting element in promoter and enhancer regions
Glyma.05G200800.4.Wm82.a4.v1	CAAT-box	CAAT	1021	4	+	Nicotiana glutinosa
Glyma.05G200800.4.Wm82.a4.v1	CAAT-box	CAAT	1041	4	-	Nicotiana glutinosa
Glyma.05G200800.4.Wm82.a4.v1	CAAT-box	CAAT	1050	4	+	Nicotiana glutinosa
Glyma.05G200800.4.Wm82.a4.v1	CAAT-box	CAAAT	1212	5	-	Pisum sativum	common cis-acting element in promoter and enhancer regions
Glyma.05G200800.4.Wm82.a4.v1	CAAT-box	CAAAT	1324	5	+	Pisum sativum	common cis-acting element in promoter and enhancer regions
Glyma.05G200800.4.Wm82.a4.v1	CAAT-box	CAAT	1389	4	+	Nicotiana glutinosa
Glyma.05G200800.4.Wm82.a4.v1	CAAT-box	CAAT	1404	4	-	Nicotiana glutinosa
Glyma.05G200800.4.Wm82.a4.v1	CAAT-box	CAAT	1462	4	+	Nicotiana glutinosa
Glyma.05G200800.4.Wm82.a4.v1	CAAT-box	CAAT	1530	4	+	Nicotiana glutinosa
Glyma.05G200800.4.Wm82.a4.v1	CAAT-box	CAAAT	1556	5	+	Pisum sativum	common cis-acting element in promoter and enhancer regions
Glyma.05G200800.4.Wm82.a4.v1	CAAT-box	CAAT	1689	4	-	Nicotiana glutinosa
Glyma.05G200800.4.Wm82.a4.v1	CAAT-box	CAAT	1724	4	+	Nicotiana glutinosa
Glyma.05G200800.4.Wm82.a4.v1	CAAT-box	CAAT	1818	4	-	Nicotiana glutinosa
Glyma.05G200800.4.Wm82.a4.v1	CAAT-box	CAAT	1907	4	+	Nicotiana glutinosa
Glyma.05G200800.4.Wm82.a4.v1	CAAT-box	CAAT	1909	4	-	Nicotiana glutinosa
Glyma.05G200800.4.Wm82.a4.v1	CAAT-box	CCAAT	1951	5	+	Arabidopsis thaliana	common cis-acting element in promoter and enhancer regions
Glyma.05G200800.4.Wm82.a4.v1	CAAT-box	CAAT	1952	4	+	Nicotiana glutinosa
Glyma.05G200800.4.Wm82.a4.v1	CAAT-box	CCAAT	2010	5	+	Arabidopsis thaliana	common cis-acting element in promoter and enhancer regions
Glyma.05G200800.4.Wm82.a4.v1	CAAT-box	CAAT	2011	4	+	Nicotiana glutinosa
Glyma.05G200800.4.Wm82.a4.v1	CAAT-box	CAAT	2163	4	-	Nicotiana glutinosa
Glyma.05G200800.4.Wm82.a4.v1	CAAT-box	CAAT	2182	4	-	Nicotiana glutinosa
Glyma.05G200800.4.Wm82.a4.v1	CAAT-box	CAAT	2244	4	-	Nicotiana glutinosa
Glyma.05G200800.4.Wm82.a4.v1	CAAT-box	CAAT	2358	4	-	Nicotiana glutinosa
Glyma.05G200800.4.Wm82.a4.v1	CAAT-box	CCAAT	2388	5	-	Arabidopsis thaliana	common cis-acting element in promoter and enhancer regions
Glyma.05G200800.4.Wm82.a4.v1	CAAT-box	CAAT	2500	4	-	Nicotiana glutinosa
Glyma.05G200800.4.Wm82.a4.v1	ABRE4	CACGTA	188	6	+	Zea mays
Glyma.05G200800.4.Wm82.a4.v1	A-box	CCGTCC	1924	6	+	Petroselinum crispum	cis-acting regulatory element
Glyma.05G200800.4.Wm82.a4.v1	GT1-motif	GGTTAA	1466	6	+	Arabidopsis thaliana	light responsive element
Glyma.05G200800.4.Wm82.a4.v1	GT1-motif	GGTTAA	1866	6	+	Arabidopsis thaliana	light responsive element
Glyma.05G200800.4.Wm82.a4.v1	GT1-motif	GGTTAA	2155	6	+	Arabidopsis thaliana	light responsive element
Glyma.05G200800.4.Wm82.a4.v1	GT1-motif	GGTTAA	2206	6	+	Arabidopsis thaliana	light responsive element
Glyma.05G200800.4.Wm82.a4.v1	TGACG-motif	TGACG	369	5	+	Hordeum vulgare	cis-acting regulatory element involved in the MeJA-responsiveness
Glyma.05G200800.4.Wm82.a4.v1	TGACG-motif	TGACG	444	5	+	Hordeum vulgare	cis-acting regulatory element involved in the MeJA-responsiveness
Glyma.05G200800.4.Wm82.a4.v1	TGACG-motif	TGACG	1981	5	-	Hordeum vulgare	cis-acting regulatory element involved in the MeJA-responsiveness
Glyma.05G200800.4.Wm82.a4.v1	Unnamed__1	CGTGG	187	5	-	Zea mays
Glyma.05G200800.4.Wm82.a4.v1	CCGTCC motif	CCGTCC	1924	6	+	Nicotiana tabacum
Glyma.05G200800.4.Wm82.a4.v1	TC-rich repeats	ATTCTCTAAC	1217	9	+	Nicotiana tabacum	cis-acting element involved in defense and stress responsiveness
Glyma.05G200800.4.Wm82.a4.v1	WUN-motif	TTATTACAT	732	9	-	Nicotiana glutinosa
Glyma.05G200800.4.Wm82.a4.v1	WUN-motif	TTATTACAT	917	9	-	Nicotiana glutinosa
Glyma.05G200800.4.Wm82.a4.v1	ABRE3a	TACGTG	188	6	-	Zea mays
Glyma.05G200800.4.Wm82.a4.v1	Unnamed__4	CTCC	494	4	-	Petroselinum hortense
Glyma.05G200800.4.Wm82.a4.v1	Unnamed__4	CTCC	521	4	+	Petroselinum hortense
Glyma.05G200800.4.Wm82.a4.v1	Unnamed__4	CTCC	1511	4	-	Petroselinum hortense
Glyma.05G200800.4.Wm82.a4.v1	Unnamed__4	CTCC	2074	4	-	Petroselinum hortense
Glyma.05G200800.4.Wm82.a4.v1	Unnamed__4	CTCC	2220	4	+	Petroselinum hortense
Glyma.05G200800.4.Wm82.a4.v1	Unnamed__4	CTCC	2454	4	-	Petroselinum hortense
Glyma.05G200800.4.Wm82.a4.v1	CCGTCC-box	CCGTCC	1924	6	+	Petroselinum hortense
Glyma.05G200800.4.Wm82.a4.v1		motif_sequence	127	4	-	organism	short_function
Glyma.05G200800.4.Wm82.a4.v1		motif_sequence	279	4	+	organism	short_function
Glyma.05G200800.4.Wm82.a4.v1		motif_sequence	607	4	-	organism	short_function
Glyma.05G200800.4.Wm82.a4.v1		motif_sequence	792	4	+	organism	short_function
Glyma.05G200800.4.Wm82.a4.v1		motif_sequence	846	4	+	organism	short_function
Glyma.05G200800.4.Wm82.a4.v1		motif_sequence	1236	4	-	organism	short_function
Glyma.05G200800.4.Wm82.a4.v1		motif_sequence	1288	4	-	organism	short_function
Glyma.05G200800.4.Wm82.a4.v1		motif_sequence	1532	4	+	organism	short_function
Glyma.05G200800.4.Wm82.a4.v1		motif_sequence	1574	4	+	organism	short_function
Glyma.05G200800.4.Wm82.a4.v1		motif_sequence	1583	4	+	organism	short_function
Glyma.05G200800.4.Wm82.a4.v1		motif_sequence	1585	4	-	organism	short_function
Glyma.05G200800.4.Wm82.a4.v1		motif_sequence	2437	4	-	organism	short_function
Glyma.05G200800.4.Wm82.a4.v1		motif_sequence	2444	4	-	organism	short_function
Glyma.05G200800.4.Wm82.a4.v1	MYC	CATTTG	219	6	-	Arabidopsis thaliana
Glyma.05G200800.4.Wm82.a4.v1	MYC	CATTTG	1556	6	-	Arabidopsis thaliana
Glyma.05G200800.4.Wm82.a4.v1	MYC	CAATTG	1907	6	-	Arabidopsis thaliana
Glyma.05G200800.4.Wm82.a4.v1	G-Box	CACGTT	117	6	+	Pisum sativum	cis-acting regulatory element involved in light responsiveness
Glyma.05G200800.4.Wm82.a4.v1	MBS	CAACTG	1568	6	+	Arabidopsis thaliana	MYB binding site involved in drought-inducibility
Glyma.05G200800.4.Wm82.a4.v1	MBS	CAACTG	1588	6	-	Arabidopsis thaliana	MYB binding site involved in drought-inducibility
Glyma.05G200800.4.Wm82.a4.v1	re2f-1	GCGGGAAA	1970	8	-	Oryza sativa
Glyma.05G200800.4.Wm82.a4.v1	Box III	atCATTTTCACt	1750	11	-	Pisum sativum	protein binding site
Glyma.05G200800.4.Wm82.a4.v1	as-1	TGACG	369	5	+	Arabidopsis thaliana
Glyma.05G200800.4.Wm82.a4.v1	as-1	TGACG	444	5	+	Arabidopsis thaliana
Glyma.05G200800.4.Wm82.a4.v1	as-1	TGACG	1981	5	-	Arabidopsis thaliana
Glyma.05G200800.4.Wm82.a4.v1	W box	TTGACC	1175	6	-	Arabidopsis thaliana
Glyma.05G200800.4.Wm82.a4.v1	W box	TTGACC	2164	6	+	Arabidopsis thaliana
Glyma.05G200800.4.Wm82.a4.v1	W box	TTGACC	2195	6	+	Arabidopsis thaliana
Glyma.05G200800.4.Wm82.a4.v1	TATA-box	TATA	234	4	+	Arabidopsis thaliana	core promoter element around -30 of transcription start
Glyma.05G200800.4.Wm82.a4.v1	TATA-box	TATA	351	4	+	Arabidopsis thaliana	core promoter element around -30 of transcription start
Glyma.05G200800.4.Wm82.a4.v1	TATA-box	TATA	376	4	+	Arabidopsis thaliana	core promoter element around -30 of transcription start
Glyma.05G200800.4.Wm82.a4.v1	TATA-box	ATTATA	766	6	+	Brassica napus	core promoter element around -30 of transcription start
Glyma.05G200800.4.Wm82.a4.v1	TATA-box	TATAA	767	5	-	Arabidopsis thaliana	core promoter element around -30 of transcription start
Glyma.05G200800.4.Wm82.a4.v1	TATA-box	TATA	768	4	+	Arabidopsis thaliana	core promoter element around -30 of transcription start
Glyma.05G200800.4.Wm82.a4.v1	TATA-box	TATAA	821	5	-	Arabidopsis thaliana	core promoter element around -30 of transcription start
Glyma.05G200800.4.Wm82.a4.v1	TATA-box	TATA	822	4	+	Arabidopsis thaliana	core promoter element around -30 of transcription start
Glyma.05G200800.4.Wm82.a4.v1	TATA-box	TATA	881	4	+	Arabidopsis thaliana	core promoter element around -30 of transcription start
Glyma.05G200800.4.Wm82.a4.v1	TATA-box	TATA	899	4	+	Arabidopsis thaliana	core promoter element around -30 of transcription start
Glyma.05G200800.4.Wm82.a4.v1	TATA-box	TAAAGATT	971	8	-	Arabidopsis thaliana	core promoter element around -30 of transcription start
Glyma.05G200800.4.Wm82.a4.v1	TATA-box	TATATTTATATTT	1008	12	-	Avena sativa	core promoter element around -30 of transcription start
Glyma.05G200800.4.Wm82.a4.v1	TATA-box	TATA	1017	4	+	Arabidopsis thaliana	core promoter element around -30 of transcription start
Glyma.05G200800.4.Wm82.a4.v1	TATA-box	TACAAAA	1024	7	-	Oryza sativa	core promoter element around -30 of transcription start
Glyma.05G200800.4.Wm82.a4.v1	TATA-box	TACAAAA	1107	7	-	Oryza sativa	core promoter element around -30 of transcription start
[truncated: 9,922 more rows]
