# Supplementary material for: Genome-Wide Identification of GmARF9b/GmARF2a Negatively Regulate Root Growth in Soybean
Source: Int J Mol Sci. 2025 May 9;26(10):4547. doi: 10.3390/ijms26104547 (PMC12110875; doi:10.3390/ijms26104547)
Supplement: Supplementary file 1 [file ijms-26-04547-s001.zip › Supplemental Table S3.xlsx]

## Sheet: Sheet1
Supplemental Table S3. We designed specific primers for subcellular localization, overexpression, and histochemical localization studies of the target protein.
Primer	Sequence (5'-3')
03G070500-PRO-F	AGTACTCCTAGTGCTCCCTTCA
03G070500-PRO-R	GGTTCAACCCAAGTCAACGCC
05G200800-PRO-F	TATATTAAAAAATGGTGTATAT
05G200800-PRO-R	TTTTTTTTTCCAGTTCAATTTC
03G070500-PRO-GUS-F	CTATGACATGATTACgaattcAGTACTCCTAGTGCTCCCTTC
03G070500-PRO-GUS-R	GACTGACCTACCCGGggatccGGTTCAACCCAAGTCAACG
05G200800-PRO-GUS-F	CTATGACATGATTACgaattcTATATTAAAAAATGGTGTATA
05G200800-PRO-GUS-R	GACTGACCTACCCGGggatccTTTTTTTTTCCAGTTCAATTT
03G070500-GFP-F	ttacaattaccatggggCGCGCCATGTTGAGCCGCGCGGCGAA
03G070500-GFP -R	gcccttgctcaccatGGCGCGccGGGTTTCAGTTGTGTCTGAGCTTATTACA
03G070500-GFP-maker-R	CTCTAGACTCACCTAGGATCCTCAGGTTTCAGTTGTGTCTGA
03G070500-ORF-F	ATGTTGAGCCGCGCGGCGAA
03G070500-ORF-R	TCAGGTTTCAGTTGTGTCTGA
05G200800-GFP-F	ttacaattaccatggggCGCGCCATGGCGACGTCGGAGGTATC
05G200800-GFP-R	gcccttgctcaccatGGCGCGccGGGTATCTGAAGCTGAATTATTGAGCTGACA
05G200800-GFP-maker-R	CTCTAGACTCACCTAGGATCCTCAGGTATCTGAAGCTGAATT
05G200800-ORF-F	ATGGCGACGTCGGAGGTATC
05G200800-ORF-R	TCAGGTATCTGAAGCTGAATT
