# Supplementary material for: Genome-Wide Identification of GmARF9b/GmARF2a Negatively Regulate Root Growth in Soybean
Source: Int J Mol Sci. 2025 May 9;26(10):4547. doi: 10.3390/ijms26104547 (PMC12110875; doi:10.3390/ijms26104547)
Supplement: Supplementary file 1 [file ijms-26-04547-s001.zip › Supplementary Table S2.xlsx]

## Sheet: GmARF9b-Haplotype
Supplemental Table S2. Haplotype Analysis of GmARF9b
GmARF9b (Glyma.03G070500)
Hap_ID	Soja	Landrace	Improved	17664392	17664506	17664534	17664761	17664874	17664964	17665025	17665174	17665976	17666045	17666103	17666117	17666632	17666841	17668243	17668609	17669219	17669337	17671074	17671616	17672183	17672954	17672955	17672960	17672996	17673012	17673041	17673051	17673087	17673164	17673228	17673236	17673256	17673349
hap_01	16	568	1270	G	G	C	A	T	TAGA	A	TAG	A	G	G	C	A	T	G	C	C	C	T	G	TA	TTA	TA	G	A	T	A	T	G	G	C	G	G	G
hap_02	10	0	0	A	G	C	G	G	T	A	TAG	AACAT	G	G	T	T	T	G	C	C	C	C	G	T	T	*	GTAA	A	A	A	C	G	G	CG	G	A	G
hap_03	6	6	2	A	A	C	G	G	T	A	TAG	AACAT	G	G	T	T	A	G	C	C	C	C	GA	T	T	*	GTGA	A	A	A	C	G	G	CG	G	A	G
hap_04	6	0	2	A	G	C	G	G	T	A	TAG	AACAT	G	G	T	T	T	G	C	C	C	C	GA	T	TTA	TA	G	G	T	T	C	G	G	CG	GT	G	G
hap_05	6	0	0	A	G	C	G	G	T	A	TAG	AACAT	G	G	T	T	T	G	C	C	C	C	GA	T	T	*	GTAA	A	A	A	C	G	G	CG	G	A	G
hap_10	0	72	136	A	G	T	G	G	T	T	T	AACAT	G	C	C	A	T	A	A	T	T	C	G	T	TTA	TA	G	G	T	T	C	A	A	CG	GT	G	T
hap_11	0	51	127	A	A	C	G	G	T	A	TAG	AACAT	A	G	T	T	A	G	C	C	C	C	GA	T	T	*	GTGA	A	A	A	C	G	G	CG	G	A	G
hap_12	0	24	96	G	G	C	A	T	TAGA	A	TAG	A	G	G	C	A	T	G	C	C	C	T	G	TA	TTA	TA	G	*	T	A	T	G	G	C	G	G	G
hap_13	0	8	2	A	A	C	G	G	T	A	TAG	AACAT	G	G	T	T	A	G	C	C	C	C	GA	T	TTA	T	GTGA	A	A	A	C	G	G	CG	G	A	G
hap_18	0	1	4	G	G	C	A	T	TAGA	A	TAG	A	G	G	C	A	T	G	C	C	C	T	G	TAA	TTA	TA	G	A	T	A	T	G	G	C	G	G	G

## Sheet: GmARF2a-Haplotype
Supplemental Table S2. Haplotype Analysis of GmARF2a
GmARF2a (Glyma.05G200800)
Hap_ID	Soja	Landrace	Improved	41449662	41450102	41450615	41450617	41450618	41450630	41450918	41451327	41451421	41452207	41452682	41452741	41452827	41453206	41453452	41453493	41455770	41455772	41456661	41457628	41458299	41458880	41458941
hap_01	16	0	0	A	T	ATATT	ATT	T	G	TAA	T	G	G	A	A	TGTTAAA	G	TTC	T	C	T	T	G	A	A	G
hap_02	12	750	1724	A	T	ATATT	ATT	T	G	TAA	T	G	C	A	T	TGTTAAA	C	TTCTCTCTCTC	G	A	G	C	G	A	C	A
hap_03	12	4	0	A	T	ATATT	ATT	T	A	T	A	A	G	A	T	TGTTAAA	T	TTCTCTCTC	T	C	T	T	G	T	A	G
hap_04	8	0	2	A	A	ATATT	ATT	T	A	TAA	A	A	G	A	A	TGTTAAA	G	TTC	T	C	T	T	G	A	A	G
hap_05	8	0	0	A	T	ATATT	ATT	T	G	TAA	T	G	G	A	A	TGTTAAA	G	TTC	T	C	T	T	G	T	A	G
hap_06	6	0	0	A	A	AATT	A	*	A	T	A	A	G	G	A	TGTTAAA	G	TTCTCTCTC	T	C	T	T	T	A	A	G
hap_10	2	18	37	A	T	ATATT	ATT	T	G	TAA	T	G	G	A	T	TGTTAAA	T	TTCTCTCTC	T	C	T	T	G	A	A	G
hap_11	2	10	7	A	T	ATATT	ATT	T	G	TAA	T	G	C	A	T	TGTTAAA	C	TTCTCTCTCTCTC	G	A	G	C	G	A	C	A
hap_23	0	182	277	A	A	AATT	A	*	A	T	A	A	G	G	A	T	G	TTCTCTCTC	T	C	T	T	T	T	A	G
hap_24	0	139	91	T	T	ATATT	ATT	T	G	TAA	T	G	C	A	T	TGTTAAA	C	TTCTCTCTCTC	G	A	G	C	G	A	C	A
hap_25	0	10	0	A	A	AATT	A	*	A	T	A	A	G	G	A	T	G	TTCTCTCTCTC	T	C	T	T	T	T	A	G
hap_26	0	8	4	A	A	AATT	A	*	A	TAA	A	A	G	G	A	T	G	TTCTCTCTC	T	C	T	T	T	T	A	G
hap_27	0	6	9	A	A	AATT	A	*	A	T	A	A	G	G	A	T	G	TTCTCTC	T	C	T	T	T	T	A	G
hap_30	0	3	2	A	T	ATATT	ATT	T	G	TAA	T	G	C	A	T	TGTTAAA	C	TTCTCTC	G	A	G	C	G	A	C	A
hap_31	0	2	34	A	A	ATATT	ATT	T	G	TAA	T	G	C	A	T	TGTTAAA	C	TTCTCTCTCTC	G	A	G	C	G	A	C	A
hap_32	0	2	3	A	T	ATATT	ATT	T	G	TA	T	G	C	A	T	TGTTAAA	C	TTCTCTCTCTC	G	A	G	C	G	A	C	A
